# Supplementary material for: The association between herpes virus infections and functional somatic symptoms in a general population of adolescents. The TRAILS study
Source: PLoS One. 2017 Oct 18;12(10):e0185608. doi: 10.1371/journal.pone.0185608 (PMC5646771; doi:10.1371/journal.pone.0185608)
Supplement: S1 Dataset — (XLSX) [file pone.0185608.s001.xlsx]

## Sheet: Blad1
sex	SES	Ethnicity	Affect	BMI	CRPcont	CRPdich	HSV1levels	HSV1pos	HSV2levels	HSV2pos	EBVlevels	EBVpos	HHVlevels	HHVpos	CMVlevels	CMVpos	FSSHGI	FSSDMF	PathogenBurden	FSStotal
1	1	1	0.62	18.76	.20	0	2.37486	1	0.0630705	0	0.0774359	0	3.93258	1	0.191	0	0.67	0.39	2	0.5
1	2	1	0.23	19.12	.20	0	0.0524064	0	0.123354	0	0.936918	0	5.88631	1	0.255	0	0	0.02	1	0.01
0	1	1	0.08	22.84	5.20	1	0.0707286	0	0.0419022	0	1.23685	1	6.25364	1	0.145	0	0.5	0.02	2	0.21
1	2	1	0	19.56	.50	0	0.121188	0	0.0692941	0	0.0534001	0	4.11811	1	0.26	0	0	0.41	1	0.25
0	2	1	0	18.39	1.80	0	0.0869195	0	0.0438976	0	0.130195	0	5.41691	1	0.159	0	0.17	0	1	0.07
0	2	4	0	27.05	.76	0	0.0997718	0	0.0548878	0	0.192341	0	4.79354	1	2.181	1	0	0	2	0
1	2	1	0.62	17.15	.16	0	0.155496	0	0.0874459	0	0.115462	0	8.63205	1	0.146	0	0	0	1	0
0	3	1	0	21.94	2.00	1	0.148571	0	0.0636238	0	1.0959	0	8.88925	1	0.319	0	0	0	1	0
1	2	1	0.23	24.21	.47	0	0.0841213	0	0.0380609	0	0.0691906	0	4.30478	1	2.167	1	0	0.37	2	0.22
1	2	1	0.15	23.73	3.10	1	0.268097	0	0.102165	0	0.276948	0	5.36499	1	0.205	0	0	0	1	0
1	1	1	0.23		1.30	0	0.298654	0	0.161725	0	0.0685024	0	3.13777	1	0.185	0	1	0.02	1	0.41
1	2	1	0	21.73	.41	0	0.534072	0	0.202324	0	1.14099	1	4.13764	1	0.292	0	0	0	2	0
1	3	1	0.31	20.75	.20	0	0.101887	0	0.0630058	0	1.22456	1	4.79912	1	2.82	1	1	0.41	3	0.65
1		1	0.08	19.55	.23	0	0.228888	0	0.103766	0	0.0496084	0	0.65309	0	0.336	0			0
0	3	1	0.15	19.56	.20	0	0.110891	0	0.0597661	0	0.0579892	0	7.98425	1	0.227	0	0.83	0.67	1	0.73
1	3	1	0.31	20.7	.30	0	0.424361	0	0.106667	0	0.108023	0	14.9212	1	0.185	0	0.67	0.33	1	0.47
1	3	1	0.31	21.76	.22	0	2.25041	1	0.0528846	0	1.25283	1	5.17275	1	0.299	0	0	0.1	3	0.06
0	2	1	0.38	26.72	.16	0	0.294098	0	0.0332532	0	0.100522	0	4.17556	1	2.189	1	0	0.02	2	0.01
1	1	1	0.23	18.43	.36	0	0.0945549	0	0.068109	0	0.780244	0	1.32865	0	0.2	0	0.5	0.1	0	0.26
1	2	1	0.15	20.97	.16	0	0.41865	0	0.195913	0	0.0657093	0	2.73596	1	2.212	1	0	0.39	2	0.23
0	1	1	0.46	20.2	2.40	1	0.105667	0	0.046558	0	1.3066	1	8.5481	1	0.195	0	0.83	0.68	2	0.74
0	3	1	0.77	20.93	.80	0	0.116475	0	0.0348013	0	0.0804665	0	4.64297	1	0.227	0	0.67	0.97	1	0.85
1	1	1		18.64	.20	0	0.0690243	0	0.0631859	0	0.123801	0	6.60058	1	0.248	0			1
1	3	1	0.54	23.93	.20	0	0.160153	0	0.0502685	0	0.058309	0	3.61051	1	0.185	0	0.67	0.72	1	0.7
1	3	1	0.23	22.76	2.01	1	2.05999	1	0.111378	0	1.42037	1	3.94803	1	2.228	1	0.5		4
1	1	1	0.15	23.06	.50	0	0.315248	0	0.104807	0	0.0646642	0	6.95276	1	0.207	0	0	0	1	0
0	2	1	0.15	20.17	1.20	0	0.79893	0	0.0798946	0	0.306929	0	7.17865	1	0.159	0	1	0.19	1	0.51
0	2	1	0.69	22.09	.60	0	0.0939028	0	0.066907	0	0.0778938	0	4.93258	1	0.492	0	0.5	0.88	1	0.73
0	2	1	0.38	18.8	.24	0	2.11477	1	0.0709135	0	1.25457	1	2.73876	1	2.167	1	0.5	0.33	4	0.4
1		1	0	21.27	.68	0	0.0971633	0	0.0645032	0	1.2067	1	3.32303	1	0.567	0	0	0	2	0
1	1	1	0.08		.16	0	0.163026	0	0.0264423	0	0.0713664	0	3.45506	1	0.284	0	0.83	0	1	0.33
1	2	1	0	17.89	.49	0	0.0802087	0	0.0540865	0	0.674935	0	2.33287	1	0.23	0	0.83	0.04	1	0.36
0	1	1	0.31	18.94	.30	0	0.509945	0	0.210737	0	0.783725	0	3.45365	1	2.142	1	0.67	0.76	2	0.72
1	1	1	0.08	20.77	.18	0	0.0749918	0	0.0364583	0	0.0979112	0	4.59831	1	0.2	0	0.5	0.13	1	0.28
1	2	1	0.08	18.08	.20	0	0.163985	0	0.041246	0	0.0880467	0	2.95827	1	0.177	0	0	0	1	0
1	1	7	0.46	25.75	1.80	0	0.475862	0	0.136198	0	1.44723	1	3.00309	1	1.947	1	0	0.37	3	0.22
0	2	1		18.05	.30	0	0.190177	0	0.0695425	0	1.07037	0	10.7054	1	0.328	0			1
1	2	1	0	20.96	.20	0	0.0951872	0	0.0496049	0	0.681282	0	5.88631	1	0.202	0	0	0	1	0
1	2	6	0.23	18.33	3.20	1	1.58877	1	0.219491	0	0.0860393	0	5.69838	1	0.194	0	0.5	0.33	2	0.4
0	3	1	0.46	20.22	.30	0	0.307327	0	0.1178	0	0.831456	0	6.64042	1	0.413	0	0.83	1.02	1	0.94
0	1	1	0.54	19.63	1.20	0	0.0804598	0	0.0451128	0	0.0822157	0	0.669243	0	0.254	0	0.17	0.33	0	0.27
0	1	1	0.31	22.15	1.70	0	1.93426	1	0.0762235	0	0.339591	0	8.57743	1	0.285	0	0.83	0.72	2	0.77
0	2	1	0.38	22.74	1.10	0	0.0904215	0	0.0360902	0	0.0909621	0	4.55796	1	0.184	0	0	0.67	1	0.4
1	2	1	0.23	19.99	.20	0	0.0791444	0	0.0386304	0	0.422751	0	5.07657	1	0.193	0	0.83	0.66	1	0.73
0	3	1	0.15	20.64	.30	0	0.135329	0	0.0780209	0	0.18044	0	6.06605	1	3.877	1	0	0.04	2	0.02
0	1	1	0.31	31.05	2.20	1	2.08158	1	0.205284	0	0.322904	0	6.88714	1	0.257	0	0.83	0.33	2	0.53
0	2	1	0	24.42	.20	0	0.11802	0	0.0675617	0	1.02295	0	1.06299	0	1.954	1	0	0	1	0
0	3	1	0.23		4.20	1	0.073285	0	0.444297	0	1.02703	0	5.9242	1	0.63	0		0.47	1
0	1	1	0.15	19.98	.80	0	1.65317	1	0.109744	0	0.9195	0	3.26531	1	0.157	0	0	0.33	2	0.2
1	3	1	0	17.38	4.60	1	0.127823	0	0.0498836	0	0.16565	0	7.53061	1	0.198	0	0	0	1	0
0	2	1	0	24.92	8.30	1	0.0746562	0	0.0444444	0	1.15688	1	9.07884	1	1.834	1	0	0.11	3	0.07
1	1	1	0.08	15.39	.30	0	0.0922156	0	0.0545512	0	0.121304	0	7.34985	1	4.424	1	0	0	2	0
1	3	1	0.15	18.96	.20	0	0.517241	0	0.174866	0	0.43207	0	2.24111	1	0.313	0	0.67	0.15	1	0.36
0	2	1	1.08	20.97	.50	0	0.0860377	0	0.0566474	0	0.904933	0	4.89133	1	2.142	1	1	1.52	2	1.31
0	2	1	0.54	22.51	.90	0	0.10311	0	0.0438976	0	0.997384	0	4.88921	1	0.156	0	0.67	0.74	1	0.71
1	3	1	0.15	18.75	.20	0	0.100383	0	0.0665951	0	0.106706	0	2.92272	1	1.752	1	0	0.33	2	0.2
1	2	1	0	22.37	.20	0	0.362567	0	0.0364355	0	1.01468	0	5.54756	1	0.189	0	0	0.02	1	0.01
0	3	1	1.31	21.87	.20	0	0.132567	0	0.0584318	0	1.12828	1	2.98764	1	0.142	0	0.67	1	2	0.87
1	1	1		26	2.90	1	0.0911591	0	0.0470588	0	1.36307	1	9.53527	1	0.331	0			2
1	3	1	0.23	20.3	.50	0	0.115508	0	0.0561896	0	0.590279	0	7.38515	1	0.258	0	0	0.02	1	0.01
1	2	1	0.38	21.96	.80	0	0.203774	0	0.0919075	0	1.22097	1	5.56092	1	0.374	0	1	0.69	2	0.81
1	2	9	0.15	18.35	.30	0	0.136527	0	0.100222	0	0.978772	0	7.32095	1	0.443	0	0.67	0.67	1	0.67
0	3	1	0.38	20.55	.20	0	0.112814	0	0.0665064	0	0.881636	0	4.05618	1	0.352	0	0.67	0.33	1	0.47
0	3	1	0.46	20.66	1.40	0	0.152279	0	0.0822511	0	0.79128	0	2.2641	1	2.006	1	0.67	0.41	2	0.51
0	3	9	0.62	20.45	2.50	1	2.38433	1	0.0889476	0	1.5468	1	4.39331	1	0.312	0	1		3
0	3	1	0.08	16.55	.10	0	0.174696	0	0.0951123	0	0.106185	0	6.48954	1	0.299	0	0	0.33	1	0.2
1	3	1	0.08	19.53	.30	0	0.107487	0	0.0645303	0	0.0806618	0	5.79582	1	0.266	0	0	0.33	1	0.2
0	3	1	0.38	24.22	.40	0	0.283694	0	0.0899346	0	0.905424	0	27.6183	1	2.271	1		0.33	2
0	3	1	0.31	21.52	1.10	0	0.0870175	0	0.0438634	0	0.83485	0	2.86376	1	0.175	0	0.83	0.68	1	0.74
1	3	1	0.08	19.57	1.50	0	0.277748	0	0.45974	0	2.13646	1	7.88427	1	0.217	0	0.67	0	2	0.27
1	2	1	0.62	20.89	1.10	0	0.0826347	0	0.050111	0	2.38362	1	5.66563	1	2.637	1	1	0.72	3	0.83
0	3	1	0.08	17.56	.20	0	0.0631016	0	0.0557507	0	0.0810755	0	6.70766	1	0.158	0	0	0.45	1	0.27
1	3	1	0.15	21.88	.20	0	2.49595	1	0.0452278	0	0.931706	0	2.39942	1	1.95	1	0	0	3	0
1	3	1	0.31	21.55	.20	0	0.196247	0	0.0822511	0	0.190553	0	7.7003	1	0.153	0	1	0.67	1	0.8
0	3	1	0.31	22.78	.60	0	0.294336	0	0.160282	0	0.786535	0	2.86192	1	2.128	1	0.5	0.33	2	0.4
0	2	1	0.15	22.02	.30	0	0.118812	0	0.0874838	0	0.090947	0	8.27034	1	0.258	0	0	0.39	1	0.23
1	3	1	0.23	18.34	.20	0	0.118031	0	0.0440705	0	1.08921	0	4.76826	1	0.344	0	0	0.67	1	0.4
0	3	1	0.31	19.69	1.10	0	0.174696	0	0.102158	0	0.678161	0	3.35565	1	1.898	1	0.67	0.33	2	0.47
1	3	1	0.85	20.01	.20	0	0.0774624	0	0.062766	0	0.783224	0	1.95845	0	0.319	0	0.5	0.67	0	0.6
1	2	1	0.08	18.71	.20	0	1.78872	1	0.052484	0	1.28547	1	1.80899	0	0.464	0		0	2
1	2	1	0.08	24.25	1.00	0	0.0943025	0	0.103529	0	0.506499	0	14.9461	1	0.306	0	0	0.02	1	0.01
0	3	1	0.15	20.14	.40	0	0.0590038	0	0.0300752	0	0.0612245	0	4.02318	1	0.153	0	0.67	0.33	1	0.47
1	3	1	0.08	21.82	4.00	1	1.27739	1	0.0369495	0	1.31545	1	1.19011	0	0.143	0	0	0	2	0
0	3	1	0.62	22.12	.60	0	0.114346	0	0.0907089	0	0.0755337	0	4.88912	1	0.218	0	0.67	0.72	1	0.7
0	3	1	0.62	21.33	.20	0	0.101796	0	0.433238	0	0.287339	0	3.71104	1	0.342	0	0.5	0.82	1	0.69
0	3	1	0	22.64	1.30	0	0.163218	0	0.114286	0	0.858309	0	4.8949	1	0.264	0	0	0	1	0
0	3	1	0.23	24.23	27.20	1	0.146535	0	0.0710264	0	0.141427	0	8.27297	1	0.285	0	0	0.11	1	0.07
0	3	1	0	25.05	1.20	0	0.395402	0	1.09345	0	0.0927114	0	3.41267	1	2.152	1	0.67	0	2	0.27
0	2	4	0.46	21.04	.20	0	0.0925134	0	0.601844	0	0.805377	0	2.50812	1	2.316	1	0	0.39	2	0.23
0	2	1	0.38	17.67	16.30	1	1.17605	1	0.0849984	0	0.543594	0	5.98762	1	0.288	0	1.5	0.88	2	1.13
1	3	1	0.15	18.15	.20	0	0.11018	0	0.0748493	0	0.149356	0	7.68421	1	4.23	1	0.17	0	2	0.07
0	2	1	0.69	20.89	2.90	1	3.59543	1	0.0890733	0	0.783077	0	6.19583	1	2.168	1	1.83	1.19	3	1.45
1	3	1	0.15	25.66	.20	0	1.80176	1	0.143429	0	0.869017	0	4.07303	1	0.202	0	0.67	0.02	2	0.28
0	3	1	0.31	20.92	3.60	1	0.146109	0	0.0968736	0	0.1341	0	5.33264	1	0.561	0	0.5	0.11	1	0.27
0	3	8	0.62	21.33	1.10	0	0.0596506	0	0.0485534	0	0.67771	0	2.07872	1	1.908	1	0	0.11	2	0.07
0	3	1	0.08	17.85	.20	0	0.0599935	0	0.0276442	0	0.0443864	0	4.60253	1	0.345	0	0	0	1	0
0	3	1	0.92	21.26	1.90	0	3.05509	1	0.0875357	0	1.51251	1	6.59856	1	4.186	1	0	0	4	0
1	2	1	0.85	27.89	.30	0	2.24906	1	0.0658959	0	0.200411	0	5.84413	1	0.399	0	0.67	0.76	2	0.72
1	2	1	0.08	18.47	.20	0	0.129769	0	0.135417	0	0.392515	0	5.07725	1	0.55	0	0.67	0.02	1	0.28
1	3	1	0.08	17.24	.20	0	0.141887	0	0.0445087	0	0.0750257	0	4.82108	1	2.687	1	0.5	0	2	0.2
1	2	1	0.08	21.14	.20	0	0.118812	0	0.0736249	0	0.906967	0	6.46719	1	0.49	0	0.5	0	1	0.2
1	2	1	0.23	15.55	.20	0	0.0593414	0	0.0352564	0	0.996954	0	4.38904	1	1.885	1	0.83	0.04	2	0.36
0	3	1	0	20.01	.40	0	0.11016	0	0.0513608	0	0.0719752	0	6.29466	1	0.218	0	0	0	1	0
0	2	1	0.08	18.3	.20	0	0.151206	0	0.0969697	0	1.40816	1	7.80712	1	0.158	0			2
1	1	1	0.23	20.39	.20	0	0.178297	0	0.128191	0	1.08439	0	2.76177	1	2.823	1	0.5	0	2	0.2
0	1	1	0.15	21.73	3.30	1	0.108223	0	0.148321	0	1.08689	0	3.75219	1	0.151	0	0.83	0.78	1	0.8
0	2	6	0.08	21.32	9.60	1	0.425133	0	0.0799641	0	0.802328	0	3.87526	1	0.15	0	0	0.33	1	0.2
0	3	1	0.38	18.89	.20	0	1.78868	1	0.0786127	0	0.280576	0	2.51811	1	0.313	0	0.83	1.06	2	0.97
1	3	1	0	19.42	.20	0	0.0958084	0	0.0545512	0	0.0924943	0	7.18885	1	0.366	0	0	0	1	0
1	2	1	0.08	15.41	.20	0	1.51016	1	0.159789	0	0.0661841	0	4.82135	1	0.331	0	0	0.08	2	0.05
1	2	1	0	19.12	1.60	0	0.118563	0	0.0685062	0	0.279757	0	7.45717	1	0.325	0	0	0	1	0
0	3	1	0.15	17.88	.80	0	0.179679	0	0.0816506	0	1.04943	0	7.35267	1	0.346	0	0.17	0.67	1	0.47
0	2	1	0.23	24.2	.60	0	2.85868	1	0.0685062	0	1.53601	1	1.78122	0	2.752	1	0.5	0.1	3	0.26
1	3	1	0.15	17.77	.20	0	0.091018	0	0.0494767	0	1.84761	1	5.77503	1	0.217	0	0	0	2	0
1	2	1	0	20.02	.60	0	2.50873	1	0.0944463	0	0.945655	0	4.64431	1	0.175	0	0.5	0.06	2	0.23
1	2	1	0	17.85	37.00	1	0.181283	0	0.0926251	0	0.90424	0	6.14617	1	0.218	0	0	0.1	1	0.06
1	2	1	0	17.33	8.60	1	0.11497	0	0.0482081	0	0.168309	0	8.03922	1	4.544	1	0.67	0	2	0.27
0	1	1	0	17.89	.30	0	0.153407	0	0.0826595	0	0.955451	0	3.11446	1	2.514	1	0	0.52	2	0.31
1	3	1	0.23	19.98	1.60	0	0.106139	0	0.0727588	0	0.836462	0	7.93438	1	0.384	0	0	0.43	1	0.26
0	2	1	0.69	23.2	.70	0	2.04325	1	0.0691824	0	1.04052	0	4.93352	1	0.211	0	0.83	0.99	2	0.93
0	2	1	0.23	21.72	.30	0	0.29539	0	0.0862534	0	0.0859637	0	3.64633	1	0.219	0	1	0.69	1	0.81
1	2	1	0.23	24.63	9,999.00		1.96594	1	0.108272	0	1.35878	1	3.71654	1	0.43	0	0	0.45	3	0.27
0	1	6	0.69	18.69	.40	0	0.127969	0	0.0696026	0	0.823324	0	4.40495	1	2.19	1	1.33	0.67	2	0.93
0	2	1	0.85	20.61	.20	0	0.0958084	0	0.0602601	0	0.0932525	0	7.63261	1	0.345	0	0	0.71	1	0.43
0	3	1	0.62	21.91	.70	0	0.151206	0	0.100433	0	0.916431	0	5.22552	1	0.125	0	0	0.67	1	0.4
1	2	1	0.15	22.57	.20	0	2.11881	1	0.0848852	0	0.862328	0	6.47507	1	0.207	0	0	0.41	2	0.25
0	2	1	0.08	19.39	.20	0	0.0867924	0	0.0404624	0	0.0668037	0	5.45774	1	2.409	1	0.67	0.39	2	0.5
0	2	1	0	19.77	6.00	1	0.159528	0	0.0700654	0	0.112954	0	10.9544	1	0.935	0	0	0	1	0
0	2	1	0.38	18.46	1.30	0	0.190942	0	0.0718778	0	1.00739	0	4.34544	1	0.276	0	0	0	1	0
0	2	1	0	24.82	13.70	1	0.0982318	0	0.0460131	0	0.0766472	0	7.28631	1	0.322	0		0	1
0	3	5	0.15	18.78	.30	0	0.275429	0	0.0995851	0	0.120513	0	10.3628	1	0.23	0	0	0.47	1	0.28
0	3	9	1.23	22.96	.70	0	0.268263	0	0.0919759	0	1.21835	1	6.3839	1	0.374	0	0.17	0.95	2	0.64
1	3	1	0.15	22.71	.50	0	0.151683	0	0.051879	0	1.39029	1	6.40525	1	1.836	1	0	0	3	0
0	2	1	0	20.64	.20	0	0.0996226	0	0.050867	0	1.40853	1	5.08891	1	0.253	0	0.17	0.33	2	0.27
1	2	1	0.54	18.36	.50	0	0.097318	0	0.0356606	0	0.0734694	0	4.18393	1	0.227	0	0.5	0.69	1	0.61
0	3	1	0.23	18.47	.20	0	0.0773946	0	0.0356606	0	0.0997085	0	1.3493	0	0.235	0	0.5	0.45	0	0.47
1	2	1	0.38	18.91	.20	0	0.103631	0	0.0943396	0	0.0770092	0	4.42906	1	0.264	0	0.17	0.66	1	0.46
1	2	1	0.54	18.69	.20	0	0.0823529	0	0.0500439	0	1.04943	0	7.84455	1	0.209	0	0.83		1
0	2	1	0.38	22.17	.30	0	0.130539	0	0.0647003	0	2.17817	1	4.08669	1	0.336	0	0.67	0.33	2	0.47
0	3	4	0.92	19.33	.20	0	0.104192	0	2.15541	1	1.94617	1	3.2549	1	2.396	1	1.5	1.08	4	1.25
0	2	1	0.23	19.58	.20	0	0.163774	0	0.115029	0	0.142857	0	5.17234	1	0.406	0	0.17	0.86	1	0.58
1	2	1	0.15	17.61	.40	0	0.312575	0	0.0957818	0	0.112964	0	7.83488	1	0.312	0	0.33	0	1	0.13
0	2	1	1	22.67	.90	0	2.14085	1	0.0633013	0	0.956049	0	4.09551	1	0.256	0	0.83	1.04	2	0.96
0	2	1	0.46	19.64	.20	0	2.21762	1	0.0519871	0	0.839067	0	2.79134	1	2.193	1	0	0.72	3	0.43
0	2	1	0.08	19.53	.40	0	0.095207	0	0.0456731	0	0.0596171	0	4.16854	1	0.179	0	0	0.37	1	0.22
1	1	1	0.54	25.06	.50	0	0.109434	0	0.0514451	0	0.282631	0	4.48738	1	0.415	0	0.67	0.37	1	0.49
1	3	1	0.08	19.77	.20	0	1.2508	1	0.0500439	0	1.2062	1	7.2993	1	0.266	0	0.5	0	3	0.2
1	2	1	0.08	18.54	.20	0	0.923353	0	0.0577228	0	2.52009	1	3.03406	1	0.35	0	0.17		2
1	1	1	0	33.94	.70	0	2.08317	1	0.0718926	0	1.11514	1	1.35171	0	0.313	0	0	0.02	2	0.01
0	1	1	0.08	39.43	2.90	1	1.99478	1	0.0488782	0	0.869017	0	4.66713	1	0.254	0	0	0	2	0
1	2	1	0.15	19.82	.20	0	1.54189	1	0.0526012	0	0.828366	0	5.43578	1	0.302	0	0	0	2	0
1	1	1	0.15	25.04	.20	0	0.0679245	0	0.0456647	0	0.796506	0	4.50274	1	0.276	0	0.67	0	1	0.27
0	2	1	0.38	21.32	3.10	1	1.42222	1	0.0575725	0	0.155102	0	4.44513	1	0.299	0	1.67	1.75	2	1.72
1	2	1	0.15	23.11	.20	0	0.535294	0	0.0623354	0	0.0645295	0	7.21114	1	0.3	0	0	0.13	1	0.08
1	3	1	0.15	19.11	.20	0	0.0721925	0	0.0566286	0	1.01799	0	5.20186	1	0.214	0	0.5	0.02	1	0.21
1	2	1	0.08	22.12	.20	0	0.100377	0	0.049133	0	0.0832477	0	4.77058	1	0.43	0	0	0	1	0
0	3	1	0.46	23.92	1.60	0	2.80865	1	0.204852	0	0.542198	0	1.76559	0	0.173	0	1	0.33	1	0.6
1	2	9	0.23	20.98	.20	0	2.23774	1	0.325434	0	1.32837	1	5.29308	1	0.318	0	0.83	0	3	0.33
0	2	7	0	19.94	.40	0	1.25187	1	0.0759438	0	1.15864	1	6.4594	1	1.956	1	0	0.33	4	0.2
0	3	1	0.15	21.32	.30	0	0.192	0	0.0780083	0	1.25538	1	7.9069	1	0.403	0	0.67	0	2	0.27
1	3	1	0.08	23.65	.70	0	0.302574	0	0.170637	0	0.0901126	0	8.74016	1	1.527	1	0.33	0	2	0.13
1	2	1	0.62	21.34	.20	0	0.229491	0	0.149784	0	0.470731	0	6.52522	1	0.18	0	0	0	1	0
1	2	1	0.08	26.19	.40	0	2.48151	1	0.0919075	0	0.0801644	0	4.16026	1	0.211	0	0	0	2	0
0	2	1		35.3	6.80	1	0.575202	0	0.0857998	0	0.6068	0	5.76968	1	0.313	0			1
0	3	1	0.54	20.8	.60	0	0.171429	0	0.0658368	0	0.08	0	7.09791	1	0.387	0	1.5	1.17	1	1.3
0	2	1	1	28.99	.70	0	0.114851	0	0.0805543	0	0.581143	0	5.49081	1	0.395	0	1.33	1.54	1	1.46
0	1	1	0.46	26.11	1.20	0	0.131429	0	0.053112	0	1.51128	1	9.4703	1	0.136	0	0.83	0.8	2	0.81
1	3	1	0.08	20.57	3.00	1	0.141132	0	0.0739884	0	1.02056	0	3.89901	1	2.767	1	0	0.02	2	0.01
1	3	1	0.46	20.21	.30	0	0.0781609	0	0.0335124	0	0.0956268	0	4.11128	1	0.162	0	0	0.39	1	0.23
0	3	1	0.62	21.65	6.80	1	2.82171	1	0.068603	0	1.47231	1	8.69342	1	2.34	1	0	0.37	4	0.22
1	1	1	0.15	22.38	.40	0	2.13653	1	0.0666032	0	1.20622	1	6.50361	1	0.43	0	0	0.45	3	0.27
1	2	6	0.54	18.39	.20	0	0.157641	0	0.0839827	0	0.164715	0	8.41543	1	0.182	0	1	0.76	1	0.86
1	2	6	0.08	22.59	.30	0	0.138246	0	0.0444712	0	0.115753	0	4.77669	1	2.037	1	0	0.04	2	0.02
0	1	1	0.15	26.71	1.70	0	0.106845	0	0.0654255	0	0.428499	0	3.79224	1	0.25	0	0.5	0.1	1	0.26
0	2	1	0.77	21.67	1.70	0	0.0707269	0	0.0705882	0	1.06186	0	9.49378	1	2.818	1	0.67	1.34	2	1.07
1	2	1	0.23	20.82	.20	0	0.958671	0	0.0532092	0	0.203429	0	6.65598	1	0.183	0	0	0.08	1	0.05
1	2	1	0.23	20.6	.20	0	0.124551	0	0.0678719	0	1.19864	1	6.00413	1	0.429	0	0.5	0.5	2	0.5
0	2	1	1.31	19.03	.60	0	0.0739623	0	0.0433526	0	1.30062	1	4.6169	1	0.406	0	0.5	0.41	2	0.45
0	2	1	0.92	19.06	.20	0	1.3329	1	0.0360577	0	0.430809	0	4.26264	1	0.179	0	0	0.7	2	0.42
0	3	5	0.46	23.11	.40	0	0.10717	0	0.0618497	0	0.770812	0	3.43798	1	1.574	1	1.33	0.84	2	1.04
0	3	1	0.54	20.23	.20	0	0.450402	0	0.141991	0	0.139685	0	5.62018	1	0.174	0	0		1
0	2	1	0.46	21.82	.30	0	0.535121	0	0.245022	0	1.97416	1	7.83086	1	2.084	1	0	0.74	3	0.45
1	1	8	0	21.16	.60	0	0.0807547	0	0.0728324	0	1.30267	1	3.93633	1	1.281	1	0	0.02	3	0.01
0	3	1	0	21.21	.20	0	0.206792	0	0.0606936	0	0.069887	0	5.68825	1	2.86	1	0.5	0	2	0.2
0	2	1	0	22.19	36.00	1	0.187819	0	0.0826144	0	0.991484	0	15.5685	1	2.644	1	0	0	2	0
1	3	1	0.38	27.57	1.00	0	0.118683	0	0.0540865	0	0.0613577	0	4.46629	1	0.259	0	1	0	1	0.4
0	2	1	0.62	25.9	1.10	0	0.0895049	0	0.0727588	0	1.17897	1	2.8294	1	0.172	0	1.33	1.07	2	1.17
0	2	1	0.08	21.05	1.00	0	0.12888	0	0.059085	0	1.17795	1	6.6556	1	2.766	1	0	0.27	3	0.16
1	2	1	0.23	18.97	.40	0	3.52064	1	0.0770563	0	0.73153	0	4.80415	1	0.221	0	0	0.5	2	0.3
0	3	1	0	18.71	.60	0	0.101728	0	0.0480769	0	0.421671	0	3.07303	1	2.131	1	0	0.06	2	0.03
0	2	1	0.54	15.86	.20	0	0.0817289	0	1.55974	1	1.24249	1	10.0498	1	0.359	0	0.83	0.72	3	0.77
0	2	1	0.08	19.9	.20	0	0.237736	0	0.0919075	0	0.823227	0	3.04501	1	2.943	1	0	0.33	2	0.2
0	3	1	0	20.98	.20	0	0.114438	0	0.108867	0	0.638263	0	4.12065	1	0.482	0	0	0	1	0
0	1	1	0.31	21.46	.60	0	0.0962931	0	0.0525441	0	1.26882	1	2.30321	1	0.254	0	0.67	0.37	2	0.49
0	3	1	0.38	23.45	.50	0	0.101796	0	0.0583571	0	0.780136	0	7.71723	1	0.235	0	0	0.67	1	0.4
1	3	1	0	19.28	1.40	0	0.0735632	0	0.0498389	0	0.0682216	0	4.08655	1	0.168	0	0.67	0	1	0.27
1	3	1	0.15	20.93	.20	0	0.0716578	0	0.0689201	0	0.970838	0	7.16937	1	2.119	1	0	0	2	0
1	2	1	0.54	16.3	.30	0	2.10434	1	0.0408654	0	1.03873	0	3.27949	1	0.183	0	0	0.04	2	0.02
0	2	1	0.23	20.18	.50	0	0.11802	0	0.098744	0	0.955361	0	7.69816	1	0.169	0	1	0.72	1	0.83
0	2	1	0.23	20.1	.30	0	0.102178	0	0.0892161	0	0.068836	0	6.26772	1	0.17	0	0.5	0	1	0.2
0	3	1	0	22.34	.60	0	0.179429	0	0.0840941	0	0.0851282	0	7.65008	1	0.347	0	0	0.35	1	0.21
1	2	4	0.54	22.38	7.60	1	2.10345	1	0.110419	0	0.23207	0	4.6507	1	0.233	0	0.5	0.33	2	0.4
1	3	1	0.23	17.36	.20	0	0.566025	0	0.0484776	0	1.06658	0	4.64466	1	0.219	0	0		1
0	3	1	0.15	22.8	.20	0	0.0679144	0	0.0610184	0	0.926163	0	4.99536	1	0.207	0	0.17	0.37	1	0.29
0	3	1	0.38	19.59	15.20	1	0.073262	0	0.208516	0	0.984074	0	3.32715	1	0.177	0	1	1.33	1	1.2
0	3	1	0.23	21.53	.60	0	0.122156	0	0.0627973	0	0.18044	0	4.8937	1	2.757	1	1	0.1	2	0.46
0	2	1	0	22.08	.20	0	0.0802087	0	0.052484	0	1.15187	1	2.11938	1	0.469	0	0.83	0	2	0.33
1	3	1	0.54	19.8	.70	0	0.179679	0	0.071993	0	0.17787	0	6.09281	1	0.381	0	0	0.41	1	0.25
0	2	1	0.54	20.02	1.10	0	2.62016	1	0.0880503	0	1.23618	1	3.18163	1	0.164	0	0	0.84	3	0.5
0	2	1	0.69	17.91	1.10	0	1.94027	1	0.0507189	0	1.08068	0	10.1328	1	0.311	0	1.33	0.93	2	1.09
0	2	1	0.08	24.22	.10	0	0.136	0	0.0470263	0	0.209744	0	5.31621	1	0.295	0	0	0	1	0
0	2	1	0.69	18.36	1.30	0	0.133029	0	0.0633013	0	1.23107	1	4.10674	1	2.056	1	0.5	0.72	3	0.63
1	2	1	0.54	22.24	.20	0	0.0783354	0	0.0673854	0	0.0653683	0	2.40302	1	2.022	1	0	0.74	2	0.45
0	1	1	0.54	21.33	2.00	1	1.25936	1	0.0649693	0	1.3241	1	7.41067	1	1.986	1	1.17	0.95	4	1.04
1	2	1	0.08	20.7	.20	0	0.153351	0	0.122078	0	1.56964	1	5.16024	1	2.042	1	0.5	0	3	0.2
0	1	1	0.54	30.63	20.50	1	1.6682	1	0.0421053	0	1.22741	1	3.94281	1	0.149	0	0.83	0	3	0.33
0	1	1	0.08	18.43	1.60	0	0.0994286	0	0.061964	0	0.156923	0	6.40128	1	0.497	0	0	0.52	1	0.31
1	3	1	0.08	18.1	.30	0	0.101149	0	0.0442535	0	0.0868805	0	4.28903	1	0.068	0	0	0.41	1	0.25
0	3	1	0.23	21.32	.20	0	2.30975	1	0.15024	0	0.0722367	0	4.41433	1	2.142	1	0.5	0.06	3	0.23
0	3	1	0.15	22.78	.20	0	3.44551	1	0.0602601	0	0.103108	0	1.23633	0	0.344	0	0	0	1	0
0	2	8	0.77	22.5	.20	0	0.0934132	0	0.117349	0	0.421531	0	7.45717	1	0.243	0	0.17	1	1	0.67
0	3	1	0.54	22.37	.50	0	2.01379	1	0.0549946	0	0.0793003	0	4.68006	1	0.184	0	0.83	1	2	0.93
1	2	1	0.38	20.93	2.80	1	0.167292	0	0.0900433	0	0.176827	0	10.8279	1	0.359	0		0.67	1
1	2	1	0.46	18.86	.20	0	0.0995512	0	0.066487	0	0.146407	0	3.90679	1	2.31	1	0.67	0.7	2	0.69
1	3	1		19.42	.20	0	0.113949	0	0.0481046	0	1.05737	0	4.53112	1	0.394	0			1
0	3	1	0	19.89	.20	0	0.0857909	0	0.0874459	0	0.933387	0	7.79228	1	1.888	1	0	0	2	0
1	2	1	0	19.56	.20	0	0.0930233	0	0.0682839	0	0.784867	0	4.33722	1	2.437	1	0	0.02	2	0.01
0	3	1	0.62	17.87	.50	0	2.69276	1	0.181818	0	0.128381	0	9.64985	1	0.144	0	0.5	1	2	0.8
1	3	9	0.08	18.59	.20	0	0.104151	0	0.0520231	0	0.151079	0	5.34577	1	0.269	0	0	0	1	0
0	2	1	0.08	30.25	.20	0	0.110456	0	0.0822511	0	1.49132	1	4.94362	1	0.166	0	0	0	2	0
1	1	1	0.54	19.8	.50	0	4.24772	1	0.134199	0	0.336698	0	4.12166	1	0.218	0	0.5	0.76	2	0.66
1	2	1	0	24.37	.50	0	0.266415	0	0.123121	0	1.1372	1	6.24369	1	0.492	0	0.33	0	2	0.13
0	2	1	0.15	18.42	9,999.00		0.113208	0	0.0427746	0	0.510791	0	5.20088	1	0.469	0	0.67	0	1	0.27
1	3	1	0.46	18.04	.20	0	0.179088	0	0.115152	0	1.06419	0	7.31751	1	0.197	0	0	0.33	1	0.2
1	3	1	0.54	20.62	.20	0	0.0715807	0	0.0412371	0	0.125545	0	6.06414	1	0.203	0	0.83	0.33	1	0.53
1	3	1	0.08	20.19	.50	0	0.121073	0	0.0416756	0	1.42799	1	4.03709	1	0.135	0	0	0.35	2	0.21
0	2	1	0.15	25.06	.90	0	0.113772	0	0.0685062	0	0.107657	0	6.94943	1	2.825	1	0	0.02	2	0.01
0	1	1	0.08	19.69	.20	0	0.137725	0	0.103394	0	1.25171	1	3.18885	1	2.888	1	0	0.04	3	0.02
1	2	1	0.23	18.51	.20	0	2.95928	1	0.0837298	0	0.199393	0	5.56037	1	0.329	0	0.83	0.33	2	0.53
1	2	1	0.08	18.8	.50	0	1.79378	1	0.057865	0	1.46702	1	5.39359	1	0.204	0	1.17	0.06	3	0.5
0	3	1	0	22.44	3.60	1	0.0792079	0	0.0710264	0	0.0921986	0	8.66404	1	1.876	1	0	0.06	2	0.03
1	2	1	0.15	20.03	.80	0	0.132976	0	0.0727273	0	1.00121	0	4.69436	1	0.09	0	0	0	1	0
0	2	1	0.23	24.48	.40	0	0.143713	0	0.0615287	0	0.100076	0	7.78741	1	0.227	0	0.17	0.02	1	0.08
0	3	1	0	21.12	.60	0	0.0574713	0	0.0309345	0	0.408163	0	3.83617	1	0.155	0	0.5	0	1	0.2
0	1	1	0.38	19.36	4.70	1	1.54679	1	0.0348558	0	1.07746	0	3.95927	1	2.097	1	0	0.69	3	0.41
0	3	1	0.77	19.22	.10	0	0.206458	0	0.102158	0	0.101259	0	4.92887	1	0.351	0	0.67	0.67	1	0.67
1	3	1	0.31	18.1	3.60	1	0.140996	0	0.0502685	0	0.809913	0	4.14219	1	0.234	0	0.67	0.43	1	0.52
1	2	1	0.15	22.21	.20	0	0.0873113	0	0.0736747	0	0.758899	0	4.30432	1	0.172	0	0		1
0	2	1	0.46	18.18	.20	0	0.22234	0	0.155878	0	1.11987	1	7.96653	1	0.791	0	0.67	0.67	2	0.67
0	3	1	0.31	22.43	.20	0	0.0664151	0	0.0398844	0	1.03957	0	2.49835	1	0.258	0	0.67	0.69	1	0.68
1	2	1	0.15	25.05	.30	0	0.0625668	0	0.0403863	0	0.05212	0	6.52436	1	0.171	0	0.67	0	1	0.27
0	3	1	0.38	25.61	1.20	0	0.187401	0	0.123294	0	1.13465	1	5.84519	1	0.367	0	1.33	0.41	2	0.78
0	2	1	0	20.57	.60	0	0.0762264	0	0.0439306	0	0.719938	0	5.26894	1	0.391	0	0	0	1	0
1	1	1	0	18.38	.20	0	0.161567	0	0.098832	0	0.0662637	0	2.71145	1	0.204	0	0.5	0	1	0.2
1	2	1	0.54	19.62	6.90	1	2.52528	1	0.0757225	0	0.845324	0	6.21515	1	0.461	0	0.5	0.47	2	0.48
1	3	1	0.15	22.19	1.80	0	0.50728	0	0.0541353	0	0.940525	0	3.46059	1	2.03	1	0	0	2	0
0	1	1	0.69	21.79	2.80	1	1.40588	1	0.566725	0	0.377663	0	3.50116	1	0.333	0	1	0.74	2	0.85
0	3	1	0.15	18.02	.10	0	0.152462	0	0.0810216	0	0.544061	0	4.9477	1	0.24	0	0	0.04	1	0.02
0	2	1	0.69	22.99	.30	0	2.46005	1	0.0839827	0	1.90634	1	4.17507	1	0.111	0	0	0.43	3	0.26
1	1	8	1.46	31.08	1.60	0	0.103684	0	0.0645032	0	1.1349	1	2.75843	1	0.266	0		0.88	2
0	3	1	0.54	19.08	.20	0	1.53137	1	0.0935065	0	1.66653	1	9.8457	1	0.156	0	0	1	3	0.6
0	2	1	0.38	17.97	.40	0	3.88954	1	0.0805195	0	1.29512	1	2.50445	1	0.093	0	0.67	1	3	0.87
1	1	1	0.23	19.4	.20	0	0.221063	0	0.0592949	0	0.538729	0	3.83427	1	0.18	0	0.5	0.67	1	0.6
1	2	1	0.62	16.08	1.10	0	1.82264	1	0.936994	0	1.29856	1	4.82108	1	2.438	1	0	0	4	0
1	3	4	0.31	19.88	.20	0	0.290566	0	0.174566	0	0.125385	0	5.82437	1	0.455	0	0	0.19	1	0.11
1	2	1	0	23.38	.70	0	2.96886	1	0.0697748	0	0.514784	0	2.31166	1	0.342	0	0	0	2	0
1	2	6	0.46	18.97	.70	0	0.097006	0	0.076118	0	0.954511	0	1.76471	0	0.286	0	0.17		0
1	1	1	1	22.77	1.40	0	0.147305	0	0.0773866	0	0.677028	0	7.75439	1	1.182	1	0.67	1	2	0.87
1	3	1	0.31	24.16	.50	0	0.294336	0	0.0959929	0	1.57964	1	6.65063	1	0.434	0	0.67	0.35	2	0.48
1	3	1	0.23	20.92	1.30	0	0.0906423	0	0.0600962	0	0.0748477	0	4.21208	1	2.222	1	0.83	0.1	2	0.39
1	2	1	0.08	20.72	.10	0	0.310217	0	0.272127	0	1.77778	1	5.27406	1	0.943	0	0.67	0.02	2	0.28
1	3	1	0.15	17.87	.30	0	0.137725	0	0.0735807	0	0.18044	0	5.9484	1	0.434	0	0.67	0.04	1	0.29
0	2	1	0.77	22.56	1.20	0	0.101149	0	0.0416756	0	0.0962099	0	3.62751	1	1.191	1	0.17	0.67	2	0.47
0	2	1	1.15		1.50	0	0.151403	0	0.100396	0	1.41325	1	5.55021	1	0.459	0	0		2
1	1	1	0.08	20.71	1.30	0	4.17587	1	0.10303	0	0.333468	0	7.80415	1	0.237	0	0	0.1	2	0.06
0	2	7	0.15	23.82	.30	0	2.17802	1	0.0620994	0	0.280244	0	4.26826	1	2.204	1	0.67	0.02	3	0.28
0	3	1	0.23	23.38	.20	0	0.315281	0	0.0909091	0	0.167138	0	10.0326	1	0.163	0	0	0.45	1	0.27
0	3	1	0.38	23.38	.20	0	0.318499	0	0.108225	0	0.133226	0	9.99407	1	0.107	0	0	0.33	1	0.2
1	3	9	1	20.02	1.00	0	0.164075	0	0.0995671	0	0.920468	0	3.27596	1	0.211	0	0	0.67	1	0.4
0	1	4		24.09	.20	0	0.0701887	0	0.0560694	0	0.960946	0	4.32053	1	2.746	1			2
1	3	1	0.15	20.05	.20	0	2.25585	1	0.0601156	0	0.0719425	0	4.86718	1	0.296	0	0	0.43	2	0.26
0	3	1	0.46	19.94	.20	0	1.81317	1	0.0685062	0	0.721001	0	4.19401	1	0.452	0	0.5	0.35	2	0.41
0	2	1	0.23	19.86	.20	0	2.48743	1	0.0704091	0	0.429113	0	4.27864	1	0.373	0	1	0.02	2	0.41
0	3	9	0.38	18.8	.20	0	0.0943396	0	0.0947977	0	1.31089	1	6.10977	1	0.357	0	0.83	0.39	2	0.57
1	2	1	0.15	17.98	.16	0	0.125856	0	0.0484776	0	0.062228	0	4.32444	1	2.218	1	0.33	0	2	0.13
0	1	1	0.92	19.53	.20	0	0.113962	0	0.0635838	0	0.0904419	0	2.31394	1	0.4	0	0.67	1.11	1	0.94
0	1	1	0	24.84	2.70	1	2.3222	1	0.0669281	0	1.28328	1	11.2282	1	2.87	1	0	0	4	0
1	2	1	0	21.74	.20	0	0.94566	0	0.0595376	0	0.638746	0	4.03074	1	0.448	0	1	0	1	0.4
0	2	1	0.62	22.25	1.30	0	0.973262	0	0.0513608	0	0.242399	0	6.73086	1	0.237	0	0.83	0.9	1	0.87
0	2	1	0		1.90	0	0.0605028	0	0.0425673	0	0.136007	0	6.70845	1	0.146	0	0	0.04	1	0.02
0	2	1	0.31	21.61	.60	0	0.0786096	0	0.340211	0	0.795863	0	5.03016	1	0.243	0	1.5	0.84	1	1.1
0	2	1	1.15	21.6	1.00	0	0.155496	0	0.0839827	0	1.60517	1	6.75964	1	0.109	0		0.33	2
0	3	1	0.08	18.65	2.90	1	0.136604	0	0.0861272	0	0.913669	0	4.573	1	0.466	0		0.33	1
1	1	1			.40	0	0.108448	0	0.0423529	0	0.924697	0	9.85062	1	0.802	0			1
0	3	1	0.31	19.42	.20	0	0.102161	0	0.0616994	0	1.03227	0	7.59336	1	0.407	0	0.5	0.45	1	0.47
0	3	1	0.15	19.09	.20	0	0.0873563	0	0.0592911	0	1.45248	1	5.1762	1	2.201	1	0	0.33	3	0.2
0	3	1	0.62	20.89	.40	0	0.158814	0	0.0942316	0	0.127531	0	3.73849	1	0.289	0	1.17	1	1	1.07
0	2	1	0.69	19.92	6.80	1	0.0582319	0	0.0783796	0	1.42365	1	3.30126	1	0.727	0	1	0.69	2	0.81
1	2	9	0.08	18.75	2.10	1	0.13283	0	0.0583815	0	0.68037	0	3.82217	1	0.135	0	0.5	1.06	1	0.83
1	2	1	0.23	17.82	.30	0	0.160479	0	0.0748493	0	0.247915	0	7.19298	1	0.353	0	0	0.19	1	0.11
0	3	1	0.23	26.6	6.40	1	0.236898	0	0.115452	0	0.060393	0	2.25058	1	0.249	0	0.5	0	1	0.2
0	2	1	0	19.44	.20	0	0.0842912	0	0.0313641	0	0.0921283	0	1.65379	0	1.783	1	0	0	1	0
0	2	1	0	23.61	.10	0	0.155429	0	0.0735823	0	1.50513	1	9.23596	1	0.37	0	0	0.04	2	0.02
0	3	1	0.31	22.92	.60	0	0.136	0	0.0713693	0	1.48513	1	10.5618	1	0.35	0	1	0	2	0.4
1	1	1	0.23	32.15	.60	0	2.35535	1	0.0951114	0	0.873002	0	1.06122	0	2.052	1	0	0.02	2	0.01
0	1	1	0.77	22.61	.20	0	2.04173	1	0.0456731	0	1.10661	1	2.68399	1	2.265	1	0.67	0.39	4	0.5
0	3	1	0.08	19.35	.20	0	0.0586893	0	0.0380609	0	0.0731071	0	4.24157	1	0.2	0	0	0	1	0
1	3	1	0	20.62	3.30	1	0.185769	0	0.20286	0	0.140076	0	5.63557	1	0.325	0	0	0.33	1	0.2
1	2	1	0	20.5	.20	0	0.0973585	0	0.0462428	0	0.895683	0	2.98793	1	0.262	0	0.5	0	1	0.2
1	3	1	0.23	19.54	1.10	0	0.0835249	0	0.0541353	0	0.0798834	0	2.61824	1	0.227	0	0		1
1	1	1	0.62	21.43	1.00	0	1.70452	1	0.103007	0	0.511878	0	10.6805	1	0.436	0	0.83	1.53	2	1.25
1	2	1	0.31	21.82	.20	0	0.211334	0	0.0877951	0	0.283057	0	5.65306	1	0.157	0	0	0	1	0
0	2	1	0	20.02	1.60	0	2.37407	1	0.0543791	0	0.809502	0	8.85477	1	0.464	0	0	0.33	2	0.2
1	2	1	0	20	.20	0	0.165147	0	0.128139	0	0.851837	0	6.37982	1	0.156	0	0	0.08	1	0.05
0	3	1	0.69	21.39	2.20	1	0.0780749	0	0.048288	0	0.188211	0	3.13225	1	0.214	0	1.17	0.95	1	1.04
1	3	1		19.72	.20	0	0.133585	0	0.0583815	0	0.0863309	0	3.96926	1	2.917	1			2
0	2	1	0.69	23.55	.60	0	0.0898204	0	0.0551855	0	2.04928	1	5.81011	1	1.877	1	0.5	0	3	0.2
0	3	9	0.23	18.92	5.10	1	0.120958	0	0.0666032	0	0.351023	0	7.15789	1	2.439	1	0.83	0.37	2	0.56
0	2	1	0.23	21.56	3.50	1	1.27509	1	0.0809785	0	1.11465	1	5.51499	1	0.281	0	1	0.33	3	0.6
1	2	1	0.62	18.02	.20	0	0.0988496	0	0.0585301	0	1.47283	1	5.89504	1	0.151	0	1	0.67	2	0.8
1	3	1	1.15		2.20	1	0.0927308	0	0.0444444	0	0.111161	0	2.56432	1	2.305	1	1.17	1.39	2	1.3
0	3	1	0.08	17.55	.30	0	0.144951	0	0.0762235	0	0.20776	0	8.69554	1	0.421	0	0	0	1	0
1	2	1	0.38	21.63	.20	0	0.147305	0	0.0608944	0	1.35633	1	6.01858	1	0.276	0	0.5	0.06	2	0.23
0	2	1	0.15	19.43	.20	0	0.100599	0	0.0647003	0	2.35633	1	6.22704	1	3.861	1	0.33	0.33	3	0.33
1	2	1	0.08	19.86	.30	0	0.207547	0	0.0751445	0	0.0765673	0	5.20746	1	1.595	1	0	0	2	0
1	1	8	0.54	21.01	1.80	0	0.0982036	0	0.0704091	0	0.127369	0	5.37255	1	4.312	1	1.67	0.76	2	1.12
0	1	1	0.54	20.32	2.40	1	2.30415	1	0.0485549	0	1.05344	0	4.51153	1	2.26	1	0.83	0.37	3	0.56
1	2	1	0.23	18.11	.70	0	0.0707286	0	0.128367	0	1.05434	0	3.04082	1	0.217	0	0	0.06	1	0.03
0	3	1	0.54	21.43	2.00	1	0.180633	0	0.0829327	0	1.08355	0	4.21348	1	0.421	0	0.83	1.25	1	1.08
0	2	1	0.08	24.25	.60	0	1.42036	1	0.0608944	0	0.297195	0	1.98142	0	0.212	0	0.67	0.47	1	0.55
0	1	1	0.77	18.27	.20	0	0.151698	0	0.0624277	0	0.241007	0	5.78705	1	0.599	0	0	0.69	1	0.41
0	2	1	0.38	20.89	.60	0	2.17509	1	0.0641619	0	0.832991	0	4.20856	1	0.927	0	0.67	0.91	2	0.82
1	3	1	0	17.29	.20	0	0.137725	0	0.0767523	0	1.32297	1	6.86068	1	0.289	0	0	0	2	0
1	2	1	0	21.38	.20	0	4.05469	1	0.0926407	0	0.515947	0	2.30861	1	0.193	0	0	0	2	0
0	3	5	0.38	18.43	1.60	0	2.87784	1	0.0818268	0	1.78848	1	6.86687	1	0.545	0	0.83	1	3	0.93
0	2	1	0.38	19.35	.20	0	0.0748663	0	0.0632134	0	0.0744571	0	4.9652	1	0.278	0	0	0.37	1	0.22
0	2	1	0	18.35	.50	0	0.104215	0	0.047261	0	0.542857	0	4.01855	1	0.277	0	0		1
0	2	1	1	25.09	.40	0	1.82868	1	0.0439306	0	0.572456	0	4.6191	1	0.3	0	0.5	0.33	2	0.4
0	2	1	0.54	19.19	.20	0	0.10728	0	0.0446831	0	0.4	0	4.21175	1	0.215	0	0	0.67	1	0.4
1	2	1	0.46	26.35	2.00	1	0.0720792	0	0.0623647	0	0.783897	0	6.95276	1	0.21	0	0	0.02	1	0.01
0	2	1	0.77	19.6	.20	0	0.385855	0	0.0460131	0	0.71134	0	11.2946	1	0.387	0	0.5	0.82	1	0.69
1	2	1	0.15	17.15	.20	0	0.0965517	0	0.0373792	0	0.123032	0	2.25966	1	0.238	0	0	0	1	0
0	1	1	0.08	24.75	1.90	0	1.53797	1	0.046971	0	0.886867	0	4.83063	1	0.242	0	0	0.33	2	0.2
0	3	1	0.08	24.58	2.70	1	0.248828	0	0.0645161	0	0.667248	0	4.11079	1	0.163	0	0.5	0	1	0.2
0	2	7	0.15	26.46	.30	0	3.08144	1	0.11608	0	2.50417	1	1.85346	0	2.395	1	0	0.13	3	0.08
1	1	1	0.23	26.59	.30	0	0.139406	0	0.0762235	0	0.0901126	0	4.10236	1	0.207	0	0	0	1	0
0	3	1	0.62	20.77	16.30	1	0.122605	0	0.0614393	0	0.725948	0	0.833076	0	0.26	0	0.67	0.84	0	0.77
1	3	1	0.15	18.19	.20	0	0.280965	0	0.102165	0	0.184094	0	7.22849	1	0.237	0	0.5	0.33	1	0.4
1	3	1	0.15	20.33	.80	0	0.0588235	0	0.0592625	0	0.0525336	0	8.20882	1	0.73	0	0.17	0.33	1	0.27
0	2	1	0.15	17.55	.50	0	0.125737	0	0.0517647	0	0.555805	0	11.4025	1	0.495	0	0	0	1	0
0	1	1	0.62	18.34	3.20	1	1.44061	1	0.0601504	0	0.779009	0	3.64606	1	0.196	0	1.17	0.74	2	0.91
1	1	1	0.08	28.99	1.20	0	0.130452	0	0.0465359	0	1.15643	1	6.39834	1	0.492	0	0.83	0	2	0.33
0	2	1	0.46	17.07	.20	0	0.30728	0	0.0390977	0	0.110787	0	2.03864	1	0.171	0	0.83	0.35	1	0.54
0	2	1	0.46	21.02	.50	0	0.198821	0	0.054902	0	1.16405	1	12.7386	1	0.375	0	0	0.69	2	0.41
0	2	1	0	24.15	15.30	1	0.273797	0	0.264267	0	0.656877	0	8.06032	1	0.461	0	0	0.02	1	0.01
1	2	6	0	21.27	.20	0	0.170199	0	0.0564904	0	0.166667	0	3.70927	1	0.287	0	0	0	1	0
1	1	1	0.46	21.82	.20	0	0.100383	0	0.0464017	0	0.0921283	0	2.53632	1	0.24	0	0.67	0	1	0.27
0	1	1	0.38	17.15	1.00	0	0.213714	0	0.106224	0	1.25333	1	3.7817	1	0.587	0	0	0.33	2	0.2
0	2	1	0.38	20.38	.20	0	0.352849	0	0.103007	0	0.451367	0	14.9212	1	0.427	0	0.67	0.08	1	0.31
0	2	1	0.31	19.79	3.60	1	2.23802	1	0.132212	0	0.976936	0	3.83708	1	0.268	0	0.83	0.43	2	0.59
1	3	1	0.08	20.64	.20	0	3.32695	1	0.0919759	0	2.26687	1	5.8968	1	3.544	1	0.5	0.33	4	0.4
0	1	1	0.08	24.78	.70	0	0.239322	0	0.0356571	0	1.21279	1	0.98736	0	0.134	0		0.1	1
0	1	1	0.46	18.98	.30	0	0.0994012	0	0.0653346	0	1.29416	1	5.129	1	0.356	0	0.83	0.86	2	0.85
1	3	1	0.15	20.99	.60	0	2.16267	1	0.147974	0	0.998655	0	8.0083	1	0.379	0	0	0	2	0
1	3	1	0.31	20.66	.40	0	0.11954	0	0.112567	0	1.35918	1	4.52087	1	0.173	0	0	0	2	0
0	1	1	0.62	25.05	.80	0	0.260841	0	0.0733173	0	1.16667	1	4.57444	1	0.15	0	1.17	0.78	2	0.94
0	1	6		23.77	.70	0	2.11473	1	0.0721569	0	1.33797	1	15.8174	1	2.661	1			4
1	1	1	0.15	20.89	2.00	1	0.140351	0	0.0997305	0	1.08753	0	1.42426	0	2.382	1	0	0.33	1	0.2
1	3	1	0.23	18.91	.20	0	0.0869195	0	0.046558	0	1.13862	1	7.02041	1	0.207	0	0	0.33	2	0.2
1	2	1	0.23	24.47	13.50	1	0.0835109	0	0.0438976	0	1.40424	1	2.87172	1	0.174	0	0	0.02	2	0.01
1	1	1	0.15	18.71	.30	0	0.0470588	0	0.0364355	0	0.679628	0	5.53596	1	1.85	1	1	0.06	2	0.43
0	3	1	0.31	21.85	.20	0	0.0973585	0	0.049711	0	0.939363	0	1.72558	0	0.317	0	1	1	0	1
0	3	1	0	21.86	.50	0	0.130228	0	0.0854249	0	1.29776	1	2.11506	1	0.309	0	0	0.04	2	0.02
1	1	1	0.15	22	.50	0	0.244504	0	0.142857	0	1.80218	1	7.65579	1	0.213	0	0.5	0.11	2	0.27
0	2	1	0.31	21	1.20	0	0.141132	0	0.0462428	0	0.0801644	0	3.54995	1	2.01	1	0.5	0	2	0.2
1	1	4	0	21.5	3.10	1	0.0789272	0	0.0283566	0	0.0717201	0	3.29521	1	0.215	0	0	0	1	0
1	3	1	0.31	20.31	.20	0	0.669137	0	0.100396	0	1.59387	1	4.45397	1	0.236	0	0.5	0.33	2	0.4
1	3	1	0.08	22.25	.10	0	0.180571	0	0.0680498	0	0.837949	0	4.85714	1	0.375	0	0	0	1	0
1	3	1	0	20.05	13.70	1	1.11283	1	0.118964	0	0.654395	0	7.16705	1	0.324	0	0	0.04	2	0.02
0	1	4	0.31	19.51	.20	0	0.173585	0	0.10578	0	1.23535	1	6.45445	1	0.555	0	0	0	2	0
0	2	1	0.08	19.54	1.80	0	2.67305	1	0.0983191	0	0.107657	0	7.66976	1	0.356	0	0.5	0	2	0.2
1	2	1	0.15	18.69	.40	0	0.105747	0	0.047261	0	0.383673	0	1.96291	0	0.287	0	0.5	0.02	0	0.21
1	1	1	0.15	21.51	.20	0	0.157171	0	0.238954	0	0.23532	0	10.5643	1	0.484	0	0.67	0	1	0.27
1	3	1	0.23	18.76	19.00	1	1.95267	1	0.0727763	0	0.0685024	0	3.74092	1	0.175	0	0	0	2	0
1	2	1		18.5	18.40	1	0.167387	0	0.126013	0	0.917078	0	4.15768	1	2.774	1			2
1	2	1	0.08	19.65	.20	0	0.0545455	0	0.0417032	0	0.886039	0	3.61949	1	0.231	0	0.67	0	1	0.27
0	3	1	0.62	20.42	.20	0	0.147594	0	0.071554	0	0.722647	0	5.84919	1	2.207	1	1	0.78	2	0.87
0	3	1	0.54	20.69	.70	0	0.491954	0	0.149517	0	1.20641	1	3.97991	1	0.234	0	0.5	1	2	0.8
0	2	4	0.15	18.62	1.50	0	0.0950192	0	0.0571429	0	1.16093	1	0.874807	0	2.252	1	0.5	0.54	2	0.53
0	2	1	1.08	23.62	.20	0	0.3081	0	0.130339	0	1.47674	1	4.28452	1	0.373	0	1.33	1.06	2	1.17
0	1	1	0.54	23.39	.50	0	0.0716981	0	0.049711	0	0.0770812	0	3.3787	1	0.278	0	0	0.72	1	0.43
1	1	7	0.23	21.49	.20	0	0.0937367	0	0.0432325	0	0.945074	0	3.11953	1	0.166	0	0	0.04	1	0.02
0	1	1	0.15	18.76	.20	0	0.264561	0	2.9321	1	0.756597	0	4.6049	1	0.266	0	0.17	0.33	2	0.27
0	2	1	0	19.42	.20	0	0.0721925	0	0.0605795	0	0.111686	0	8.07889	1	0.349	0	0.83	0.33	1	0.53
1	2	1	0.08	19.2	.50	0	0.438606	0	0.0718615	0	1.14574	1	3.29377	1	0.179	0	0	0.02	2	0.01
0	2	1	0.38	20.96	4.50	1	0.182642	0	0.067052	0	0.818088	0	4.93963	1	0.176	0	0.5	0.5	1	0.5
1	3	1	0.38	21.23	4.80	1	1.25187	1	0.0627744	0	0.149741	0	8.16473	1	2.209	1	0.17	0.06	3	0.1
1	2	1	0.08	20.53	.60	0	0.0989474	0	0.0843526	0	0.0873521	0	4.49046	1	0.33	0	0	0.04	1	0.02
0	3	5	0.08	27.03	.50	0	1.13583	1	0.210272	0	0.106722	0	7.0464	1	2.225	1	0	0.1	3	0.06
1	2	1	0.23	20.25	1.00	0	0.0909091	0	0.0632134	0	0.668459	0	0.556845	0	0.216	0	0		0
0	2	1	0.69		25.60	1	0.056242	0	0.051879	0	1.04098	0	5.10787	1	0.146	0	0.83	0.5	1	0.64
0	2	1	0.31	24.01	1.60	0	0.548419	0	0.0548878	0	1.11358	1	4.56461	1	0.237	0	0.5	0	2	0.2
0	3	9	0.69	21.88	2.90	1	1.98851	1	0.039957	0	0.784257	0	2.96445	1	0.141	0	0.67	0.33	2	0.47
0	2	1	0.15	28.44	1.00	0	0.267925	0	0.0988439	0	0.916238	0	4.48299	1	0.433	0	0	0.13	1	0.08
1	3	1	0.15	19.47	.20	0	3.75764	1	0.0770563	0	0.134841	0	9.2997	1	1.57	1	0	0.02	3	0.01
0	1	1	0.23	15.98	.20	0	1.20052	1	0.121394	0	0.102263	0	4.76966	1	0.258	0	0.67	0.04	2	0.29
0	3	1	0.23	21.97	5.60	1	0.121404	0	0.0548292	0	0.768881	0	5.48774	1	0.214	0	0	0.33	1	0.2
0	2	1	0.54	18.06	.20	0	1.80613	1	0.0416756	0	1.16152	1	1.39876	0	2.087	1	0.67	0.67	3	0.67
0	2	1	0.69	28.68	5.20	1	0.151206	0	0.0926407	0	0.125151	0	9.25816	1	0.153	0	0.83	1.01	1	0.94
1	2	1	0.46	18.77	.20	0	0.107711	0	0.0979335	0	0.705171	0	2.6196	1	0.299	0		0.83	1
0	1	3	0	20.44	.90	0	0.451081	0	0.135425	0	0.680861	0	11.444	1	0.703	0	1	0.13	1	0.48
0	2	1	0.31	21.51	.30	0	0.0750877	0	0.0506116	0	0.668335	0	2.20981	1	2.248	1	0	0	2	0
1	3	1	0.31	19.34	.10	0	2.45829	1	0.0912863	0	0.105641	0	9.56661	1	2.067	1	0.67	0.33	3	0.47
0	2	1	0.31	30.9	7.10	1	3.6622	1	0.0874459	0	0.999596	0	6.08605	1	0.167	0	0.5	0.08	2	0.25
1	1	1		20.06	.30	0	0.0872299	0	0.0475817	0	1.03182	0	5.77593	1	0.244	0			1
0	1	1	0.15	24.71	.50	0	0.0967914	0	0.0697981	0	0.880662	0	6.64269	1	0.966	0	0	0	1	0
1	2	2	0.23	27.47	.60	0	0.228684	0	0.102484	0	1.18736	1	6.6722	1	2.826	1	0	0	3	0
0	2	1	0.38	18.52	.20	0	0.154011	0	0.324407	0	0.0790072	0	6.69142	1	0.269	0	0	0.67	1	0.4
0	1	1	0.31	25.2	1.70	0	0.372495	0	0.0726797	0	0.896907	0	12.8963	1	0.35	0	0.67	0.67	1	0.67
0	1	1	0.46	18.21	.40	0	0.276097	0	0.161623	0	0.691078	0	5.25073	1	0.147	0	0	0.8	1	0.48
1	2	1	0.08	23.11	.40	0	0.321716	0	0.110823	0	1.33952	1	2.61424	1	2.057	1	0	0	3	0
1	3	1	0	21.45	.50	0	0.23928	0	0.13122	0	1.68473	1	6.98536	1	1.95	1	0	0	3	0
0	3	1	0.31	25.57	.40	0	1.35709	1	0.0455424	0	0.0612245	0	3.52241	1	0.133	0	0.5	0.02	2	0.21
1	1	1	0	21.08	.20	0	1.71764	1	0.0512821	0	0.0509138	0	1.93539	0	0.299	0	0	0	1	0
0	2	1	0.77	23.72	.20	0	0.101076	0	0.0452724	0	0.881636	0	4.11657	1	0.15	0	0	0.67	1	0.4
1		1	0.08	25.74	3.00	1	0.0641068	0	0.037766	0	0.582617	0	0.707756	0	0.334	0	0	0	0	0
0	3	1	0.46	17.4	.20	0	1.62139	1	0.0728709	0	1.17766	1	4.52668	1	0.866	0	0.67	0.78	3	0.74
1		1	0.62	19.33	.20	0	0.103396	0	0.0456647	0	1.17369	1	4.36004	1	2.909	1	0.5	0.84	3	0.7
0	2	1	0.69	19.67	.50	0	0.0593583	0	0.459614	0	0.892244	0	7.60557	1	0.202	0	0.67	0.67	1	0.67
0		9	0.85		1.10	0	0.0850575	0	0.0369495	0	0.0874636	0	3.42813	1	0.084	0	1.67	1.62	1	1.64
0	1	4	0.69	19.29	.50	0	0.0593583	0	0.0456541	0	0.928645	0	4.34571	1	0.27	0	0.83	0.78	1	0.8
1	3	1	0	21.12	.20	0	0.111377	0	0.0596257	0	1.87263	1	7.22601	1	0.358	0	0	0	2	0
0	1	9	0.08	24.53	.20	0	0.164072	0	0.0672375	0	0.152388	0	5.50877	1	4.387	1	0	0.37	2	0.22
0	2	6	0.92	30.79	1.30	0	3.28383	1	0.0716778	0	0.714177	0	6.6646	1	0.379	0	0	0.5	2	0.3
1	3	1	0.08	19.64	5.50	1	0.108982	0	0.0634317	0	0.0864291	0	5.53973	1	0.285	0	0	0	1	0
0	3	4	0.08	21.32	.20	0	0.118683	0	0.143029	0	1.14491	1	4.59691	1	0.285	0	0.5	0.33	2	0.4
0	2	5	0.46	22.75	.30	0	0.529508	0	0.298878	0	0.848129	0	4.72331	1	0.245	0	0.83	0.49	1	0.62
0	2	1	0	18.52	.20	0	2.34953	1	0.025641	0	1.02829	0	3.05758	1	0.354	0	0	0.02	2	0.01
0	1	1	0.69	17.92	.70	0	0.0707286	0	0.0472231	0	0.942749	0	7.80758	1	0.242	0		1.29	1
0	1	1	0	27.46	3.00	1	2.59054	1	0.0399069	0	0.232491	0	5.01458	1	2.022	1	0	0.08	3	0.05
0	1	2	0.46	20.39	.80	0	0.900599	0	0.076118	0	2.17134	1	5.20537	1	3.939	1	0	0.67	3	0.4
1	2	1	0.23	23.74	.30	0	2.32018	1	0.0612981	0	1.16623	1	1.54073	0	0.291	0	0	0	2	0
0	3	9	0.85	18.72	.20	0	0.106417	0	0.0557507	0	0.0595657	0	7.64269	1	0.224	0	1.33	1.15	1	1.22
0	1	1	0.46	24.28	2.50	1	0.161722	0	0.0420673	0	1.41471	1	4.74719	1	0.288	0	0	0.67	2	0.4
1	2	1	0.23	23.92	.40	0	0.237163	0	0.109203	0	0.157088	0	5.0272	1	0.443	0	0.67	0.06	1	0.3
1	3	1	0.54	16.04	8.60	1	0.150958	0	0.0403867	0	0.0857143	0	3.90572	1	0.177	0		0.6	1
0	2	1	0.15	20.6	1.90	0	0.123019	0	0.381503	0	1.24872	1	4.63886	1	0.33	0	0.67	0.06	2	0.3
1	2	1	0	25.01	2.40	1	0.645211	0	0.0854995	0	1.00583	0	3.85781	1	0.437	0	0	0	1	0
1	1	1	0.08	17.7	1.50	0	0.298113	0	0.134104	0	1.31757	1	4.21295	1	0.361	0	0.5	0.33	2	0.4
1	2	1	0.31	26.84	.40	0	1.84138	1	0.119441	0	1.17085	1	3.17774	1	1.615	1	0.5	1.11	4	0.87
1	2	7		26.28	8.60	1	2.29155	1	0.147974	0	1.12506	1	14.3651	1	2.268	1			4
0	2	5	0	30.62	1.20	0	1.98163	1	0.108605	0	1.08289	0	17.452	1	2.735	1	0	0.02	3	0.01
0	2	1	0.54	17.81	.20	0	1.69493	1	0.0472231	0	1.42982	1	8.81633	1	2.165	1	0.83	0.33	4	0.53
0	1	1	0.54		.80	0	0.0769811	0	0.0624277	0	0.858684	0	5.27333	1	0.32	0	0	0.74	1	0.45
1	2	1	0.54	19.77	2.80	1	0.178246	0	0.0700126	0	0.0814377	0	4.94823	1	1.91	1		1.43	2
1		8	0.08	23.65	.20	0	1.93962	1	0.36474	0	1.20812	1	6.25467	1	2.763	1	0.67	0	4	0.27
0	2	1		27.43	.60	0	0.341847	0	0.0847059	0	0.853877	0	8.93776	1	2.841	1			2
0	1	2	0.31	22.67	.20	0	2.3057	1	0.0873203	0	1.22322	1	9.00415	1	2.848	1	0.83	0.67	4	0.73
0	2	1	0.15	20.15	2.20	1	1.12143	1	0.0744928	0	1.40831	1	5.62391	1	0.302	0	0.83	0.13	3	0.41
1	2	1		20.38	.20	0	0.0930233	0	0.098832	0	1.03918	0	4.25771	1	0.19	0			1
0	2	1	0.31	19.23	.40	0	0.18445	0	0.114286	0	0.570852	0	7.21662	1	2.145	1	0	0.35	2	0.21
0	2	1	0.31	31.82	1.00	0	0.134048	0	0.25974	0	1.57852	1	7.7181	1	0.231	0	0.83	0.52	2	0.65
1	1	1	0	27.16	12.70	1	0.085283	0	0.0526012	0	1.30678	1	4.07464	1	0.388	0	0	0	2	0
1	1	3	0.15	20.34	.70	0	0.179649	0	0.064108	0	0.0477707	0	1.83651	0	2.289	1	0	0.02	1	0.01
0	2	6	0.69	26.39	.50	0	0.135121	0	0.0770563	0	0.121922	0	9.61424	1	0.151	0	1.67	1.15	1	1.36
1	3	1	0.08	21.01	.30	0	0.101132	0	0.0612717	0	0.720452	0	5.35895	1	0.303	0		0.11	1
0	2	1	0.23	20.12	.20	0	0.110695	0	0.131694	0	0.620062	0	4.30626	1	0.306	0	0	0.33	1	0.2
1	2	1	0	22	.20	0	0.129502	0	0.0614393	0	1.36443	1	3.64297	1	0.204	0	0.5	0	2	0.2
1	2	1	0.31	20.91	.50	0	4.12011	1	1.24589	1	1.065	0	2.42433	1	1.876	1	0	0.02	4	0.01
0	2	4	0.15	21.4	1.10	0	0.108982	0	0.062163	0	0.978014	0	6.37564	1	4.306	1	0.33	0.67	2	0.53
0	3	1	0	21.35	8.30	1	0.0529412	0	0.0781387	0	0.0661841	0	3.81903	1	0.283	0	0.17	0	1	0.07
1	3	1	0.23	16.96	.40	0	0.63908	0	1.67003	1	0.142274	0	3.72334	1	0.232	0	0.5	0.76	2	0.66
1	3	1	0	20.39	.20	0	3.57365	1	0.0608944	0	1.30099	1	7.75851	1	4.337	1	0		4
1	2	1	0.15	20.06	1.00	0	0.357564	0	0.0554248	0	0.85074	0	10.4066	1	0.335	0	0	0	1	0
0	3	1	0	20.77	.50	0	0.249755	0	0.068109	0	0.179722	0	4.97612	1	0.387	0	0	0.11	1	0.07
1	3	9	0.15	17.68	1.40	0	1.19037	1	0.0553117	0	0.644054	0	5.95128	1	0.25	0	0	0	2	0
0	2	1	0.69	19.84	2.50	1	4.15228	1	0.111688	0	0.661284	0	8.66172	1	0.191	0	0.83	1	2	0.93
0	1	1	0.08	18.99	.70	0	0.133007	0	0.066487	0	0.0779046	0	3.33105	1	0.242	0	0.5	0.45	1	0.47
0	2	1	0.85	19.54	2.20	1	0.140605	0	0.040572	0	0.272595	0	6.32945	1	0.194	0	1	0.67	1	0.8
0	3	1	0.31	22.31	.20	0	2.2705	1	0.564554	0	0.116035	0	1.74498	0	0.303	0	0.5	0.74	1	0.65
0	2	1	0.23	19.43	.40	0	0.164075	0	0.150649	0	1.10214	1	6.79228	1	2.01	1	1	0.04	3	0.42
0	1	1	0.15	22.13	.20	0	1.52139	1	0.047849	0	1.01799	0	4.7007	1	0.188	0		0.74	2
1	2	1	0.15	18	.20	0	0.182306	0	0.0727273	0	0.127574	0	8.66469	1	0.089	0	0.5	0.02	1	0.21
0	3	9	0.15	23.15	1.50	0	0.0657754	0	0.0566286	0	0.0719752	0	4.32947	1	0.241	0	0	0.06	1	0.03
1	3	1	0.08	15.47	.40	0	0.155599	0	0.0627451	0	1.16943	1	8.99585	1	0.464	0	0	0.13	2	0.08
1	3	1	0.77	20.63	.20	0	0.112299	0	0.0487269	0	0.424819	0	6.04872	1	0.396	0	0	0.04	1	0.02
0	2	1	0.46	17.08	.20	0	0.127969	0	0.0541353	0	1.37085	1	4.73261	1	0.199	0	0.5	0.33	2	0.4
1	3	1	0.38	23.28	1.60	0	0.119951	0	0.083558	0	1.07992	0	4.3852	1	0.214	0	0	0.02	1	0.01
1	3	1	0.15	17.96	.80	0	0.307368	0	0.123155	0	1.24932	1	2.88556	1	0.235	0	0.67	0.33	2	0.47
1	3	1	0	21.16	.20	0	0.152254	0	0.0601064	0	0.090955	0	2.44044	1	0.381	0	0	0	1	0
0	2	1	0.46	20.34	3.40	1	0.143026	0	0.249412	0	0.990587	0	2.34855	1	0.922	0		1.1	1
0	2	1	0.54	20.09	.40	0	0.104815	0	0.0631859	0	0.835804	0	7.49563	1	1.795	1	1	0.19	2	0.51
0	3	1	0.15	19.38	.20	0	0.0601002	0	0.043617	0	0.763012	0	1.7964	0	0.207	0	0.17	0.43	0	0.32
1	2	1	0.08	26.21	5.30	1	3.29029	1	0.118949	0	1.24051	1	8.11878	1	0.317	0	0.5	0.17	3	0.3
0	2	1	0.31	25.98	.20	0	0.252011	0	0.112554	0	0.17279	0	9.61424	1	0.188	0	0	0	1	0
1	3	1	0.54	17.1	1.50	0	0.731228	0	0.438633	0	0.869427	0	7.29973	1	0.229	0	0	1.11	1	0.67
1	3	1	0.15	17.47	.60	0	0.411228	0	0.0556727	0	0.304368	0	1.45777	0	0.166	0	0.83	0	0	0.33
1	2	1	0.38	20.3	.30	0	2.55056	1	0.0774989	0	0.10509	0	5.83682	1	0.301	0	1	0.02	2	0.41
0	3	9	0.85	22.21	1.00	0	0.204341	0	0.0462766	0	0.938858	0	0.811634	0	0.242	0	0.17	0.8	0	0.55
1	2	1	0.15	26.23	.70	0	3.41451	1	0.155878	0	0.751505	0	4.73849	1	0.294	0	0	0.43	2	0.26
1	2	1	0	20.91	.50	0	0.126946	0	0.0691405	0	0.205459	0	7.13106	1	0.314	0	0	0	1	0
1	1	1	0.08	18.85	.20	0	1.58798	1	0.104787	0	0.521981	0	3.26731	1	3.332	1	0	0.17	3	0.1
1	1	1	0.54	23.71	1.50	0	0.0660955	0	0.115903	0	0.537273	0	3.2584	1	0.209	0	0	0.37	1	0.22
0	3	1	0.62	22.23	.10	0	0.071579	0	0.0565162	0	0.749318	0	5.11717	1	2.492	1	0.17	0.41	2	0.31
0	2	1	0.31	17.51	1.40	0	1.55459	1	0.0851064	0	1.28146	1	1.45845	0	0.251	0	0.67	0.41	2	0.51
0	3	1	0.15	21.61	.20	0	0.106845	0	0.056383	0	1.09348	0	4.44737	1	3.446	1	0.67	0.41	2	0.51
0	2	1	0.15	22.07	.60	0	0.0707286	0	0.0412371	0	1.55711	1	6.8484	1	0.141	0	0	0.06	2	0.03
1	3	9	0.15	20.44	.40	0	0.0758874	0	0.0754717	0	0.124468	0	4.66895	1	0.208	0	0	0.49	1	0.29
1	3	1	0	19.76	.80	0	0.0799674	0	0.0673854	0	1.01992	0	3.56134	1	0.226	0	0	0.02	1	0.01
0	3	1	0.08	18.62	.40	0	0.215025	0	0.0691489	0	0.902981	0	4.05402	1	0.249	0	0.5	0.1	1	0.26
0	2	1	0.15	21.9	.70	0	0.252421	0	0.0803192	0	1.16928	1	1.50138	0	0.335	0	0.67	0	1	0.27
1	3	1	0.54	23.03	.20	0	0.174696	0	0.0854249	0	0.0996169	0	5.98536	1	0.242	0	0.5	0.33	1	0.4
0	2	7	0.15	23.16	.40	0	0.179989	0	0.243065	0	0.556103	0	2.61925	1	2.102	1	0.17	0.11	2	0.14
1	2	1	0	24.7	.40	0	0.245633	0	0.125936	0	0.139026	0	5.1318	1	0.61	0	0.5	0.06	1	0.23
0	2	1	0.92	27.95	1.30	0	2.42139	1	0.0889476	0	0.0864806	0	5.52929	1	0.331	0	0.5	0.7	2	0.62
0	1	1	0.77	19.8	.10	0	0.236104	0	0.202554	0	0.90093	0	1.28033	0	0.395	0	0.5	0.72	0	0.63
0	3	1	0.15	18.46	1.20	0	0.077193	0	0.0506116	0	0.972248	0	4.9782	1	2.346	1	0.83	0.21	2	0.46
0	3	1	0.08	19.22	.20	0	0.0714524	0	0.0494681	0	0.0606367	0	1.7687	0	0.294	0	0.5	0	0	0.2
0	3	1	0.08	22.24	.70	0	0.181151	0	0.0736747	0	0.0940228	0	3.58876	1	0.221	0	0	0	1	0
0	1	1	0.62	21.42	3.30	1	1.79387	1	0.0408163	0	0.818659	0	3.19165	1	0.983	0	0	0.74	2	0.45
0	2	1	0.46	17.29	.20	0	0.0819923	0	0.0713212	0	0.0717201	0	4.74498	1	0.152	0	1	0.86	1	0.91
0	2	1	0.15	20.89	.10	0	0.0982456	0	0.0514551	0	0.0846224	0	4.3842	1	0.596	0	1	0	1	0.4
0	2	1	0.77	18.68	20.50	1	1.50873	1	0.0924703	0	0.413793	0	4.22594	1	0.22	0	0.83	0.74	2	0.78
1	2	1	0.31	19.16	.80	0	0.241257	0	0.0522876	0	0.391753	0	12.9627	1	0.311	0	0	0.37	1	0.22
1	2	1	0	18.22	.30	0	0.112855	0	0.0547872	0	0.0864073	0	3.5554	1	0.337	0	0	0	1	0
0	2	1	0.15	22.65	.20	0	3.39862	1	0.10568	0	1.27094	1	5.24477	1	2.008	1	1		4
1	2	1	0.69	26.75	.50	0	0.0979192	0	0.0880503	0	0.953212	0	2.35367	1	0.209	0	0.17	0.45	1	0.34
1	2	1	0.08	19.56	.20	0	0.153407	0	0.0619946	0	1.08753	0	4.10418	1	0.212	0	0	0.06	1	0.03
1	2	1	0.23	25.66	.80	0	0.13193	0	0.111345	0	0.132848	0	4.12262	1	0.532	0	0	0	1	0
0	2	1	0	20.9	.60	0	0.484571	0	0.111757	0	0.156923	0	11.6244	1	0.427	0	0.17	0	1	0.07
1	2	6	0.23	24.88	11.50	1	2.48256	1	0.281651	0	0.830287	0	3.91433	1	2.176	1	0	0.1	3	0.06
1	2	1	0.31	20.25	.30	0	0.0742554	0	0.0637916	0	0.808149	0	3.93009	1	0.189	0	0.67	0.66	1	0.66
0	2	1	0.31	18.13	1.10	0	2.0563	1	0.0682839	0	1.30647	1	4.05757	1	2.328	1	0	0.82	4	0.49
0	2	5	0.38	37.79	5.00	1	2.40236	1	0.0836601	0	1.42492	1	7.95851	1	0.422	0	0.83	0.5	3	0.64
0	3	1	0.38	18.45	1.70	0	1.68748	1	0.222872	0	0.572006	0	1.32964	0	0.231	0	0	0.33	1	0.2
1	2	1	0.08	18.3	.20	0	0.0961603	0	0.0489362	0	1.00152	0	0.878116	0	0.213	0	0	0	0	0
1	3	1	0	22.12	.40	0	0.106667	0	0.0556727	0	0.0873521	0	4.91008	1	0.441	0	0.5	0.02	1	0.21
1	3	1	0.08	20.85	.20	0	0.0601002	0	0.103723	0	1.26225	1	2.31856	1	0.256	0	0	0	2	0
0	1	1	0.77	20.41	.80	0	0.0652632	0	0.0936314	0	1.17561	1	3.47139	1	1.899	1	1.33	1.25	3	1.28
0	1	1	0.69	28.42	.80	0	0.203664	0	0.0412371	0	1.52572	1	6.57143	1	2.189	1	0	0.33	3	0.2
0	3	1	0.15	24.55	.50	0	1.84491	1	0.105441	0	0.898544	0	4.73842	1	0.225	0	0	0.08	2	0.05
0	3	1	0.38	22.01	.20	0	0.138246	0	0.0590468	0	0.364422	0	3.15531	1	0.276	0	1.33	0.67	1	0.93
1	3	1	0.08	20.05	.20	0	0.0734394	0	0.273136	0	1.27289	1	3.81768	1	1.518	1	0	0.11	3	0.07
1	2	1	0	19.62	.50	0	0.110159	0	0.0844564	0	0.0676069	0	4.12886	1	0.198	0	0	0	1	0
0	3	1	0.54	21.54	.20	0	0.164108	0	0.0915896	0	0.963875	0	5.51464	1	1.466	1	0	1.17	2	0.7
0	2	1	0.77	21.78	1.50	0	1.28274	1	0.111411	0	0.115961	0	4.59767	1	0.276	0	0.83	0.72	2	0.77
0	1	1	0.54	35.23	2.10	1	0.134333	0	0.0649038	0	0.883812	0	3.3132	1	2.243	1	0.5	0	2	0.2
1	2	1	0.15	22.17	.50	0	1.26737	1	0.0733868	0	0.0791629	0	7.58311	1	0.267	0	0.67	0	2	0.27
1	2	9	0.15	18.09	.20	0	2.98888	1	0.112726	0	0.483306	0	7.29707	1	0.493	0	0.83	0.43	2	0.59
0	1	1	0.23	24.9	2.40	1	0.126118	0	0.0452278	0	1.62976	1	5.97085	1	0.234	0		0.67	2
0	2	1	0.23	25.9	3.20	1	0.147429	0	0.0735823	0	0.175897	0	9.42215	1	0.546	0		0.75	1
1	3	1	0.15	19.25	.20	0	0.129169	0	0.0774989	0	0.334975	0	4.87029	1	0.345	0	0	0.04	1	0.02
1	1	1	0.08	20.38	.20	0	0.117193	0	0.0700126	0	1.04641	0	2.3515	1	1.772	1	0.17	0.02	2	0.08
0	2	1	0	20.33	.50	0	1.42596	1	0.172923	0	0.310282	0	6.01362	1	0.252	0	0	0.7	2	0.42
0	3	1	0.31	22.33	.30	0	0.0954386	0	0.0489245	0	0.089172	0	3.99455	1	0.243	0	0	0.35	1	0.21
1	2	1	0.15	17.9	.20	0	0.194291	0	0.0877951	0	1.38099	1	8.00292	1	1.904	1	0	0.19	3	0.11
1	3	1	0	18.24	.60	0	0.295394	0	0.127697	0	0.14231	0	4.32427	1	2.172	1	0	0	2	0
0	2	1	0.85	16.95	1.50	0	1.24674	1	0.0421053	0	0.100875	0	4.16074	1	1.902	1	1	1.56	3	1.34
1	2	1	0.15	23.14	.30	0	0.159245	0	0.0786127	0	0.90185	0	4.49835	1	0.262	0	0	0	1	0
0	2	1	0.38	19.99	.70	0	0.327157	0	0.451783	0	0.65353	0	4.14435	1	0.316	0	1	0.76	1	0.86
1	3	1	0.15	19.44	.20	0	0.163509	0	0.0742303	0	0.185168	0	7.92371	1	0.263	0	0	0.08	1	0.05
0	2	1	0.08	21.38	.70	0	0.222766	0	0.109614	0	0.0801433	0	3.41056	1	0.293	0	0	0	1	0
1	1	7	0.08	19.85	.60	0	0.791698	0	0.0849711	0	1.02158	0	4.98793	1	2.762	1	0	0.08	2	0.05
1	2	1	0.46	22.15	1.00	0	0.157193	0	0.0463939	0	0.0727934	0	6.37875	1	0.195	0	0	0.69	1	0.41
0	2	1	0.15	21.2	.20	0	0.097006	0	0.0919759	0	0.12282	0	5.64706	1	0.454	0	0.83	0	1	0.33
1	3	1	0.38	19.1	.20	0	0.0946108	0	0.0735807	0	0.613343	0	7.82869	1	0.375	0	0.83	0.33	1	0.53
0	3	1	0.08	20.89	.20	0	0.200536	0	0.117749	0	0.249495	0	10.3709	1	0.202	0	0	0	1	0
0	2	1	0.92		2.00	1	0.111698	0	0.0514451	0	0.0832477	0	5.95609	1	0.338	0	0.83	0.69	1	0.74
0	2	1	0	21.15	.20	0	1.37909	1	0.131602	0	0.174405	0	9.47181	1	2.147	1	0.17	0.39	3	0.3
1	2	1	0.15	21.29	.20	0	0.0886238	0	0.0512138	0	0.520198	0	3.89504	1	0.332	0	0.17	0.33	1	0.27
1	2	1	0	22.38	.60	0	2.40881	1	0.28212	0	0.735169	0	3.15284	1	0.175	0	0	0	2	0
0	2	1	0.46	21.96	.30	0	0.057754	0	0.0513608	0	0.0728025	0	6.58237	1	1.946	1	0	0.67	2	0.4
0	2	1	0.15	21.05	1.00	0	0.112575	0	0.0780209	0	0.127369	0	7.87822	1	0.422	0	0.83	0.1	1	0.39
0	3	1	0.08	21.09	1.10	0	0.582319	0	0.162043	0	1.49535	1	6.61715	1	1	0	0	0	2	0
0	1	1	0.62	19.48	.80	0	0.453892	0	0.064066	0	2.00379	1	7.13932	1	0.315	0	0.83	0.67	2	0.73
0	3	1	0.38	21.93	1.70	0	1.94038	1	0.0456647	0	1.04368	0	3.50604	1	0.325	0	0.33	0	2	0.13
0	3	1	0.46	19.47	.20	0	2.11396	1	0.0427746	0	0.0621788	0	3.30406	1	0.264	0	0	0.74	2	0.45
1	3	1	0.54	20.33	.20	0	0.108311	0	0.0753247	0	0.105773	0	5.23442	1	0.438	0	0.83	0.06	1	0.37
0	2	1	0.15	21.51	.20	0	0.14424	0	0.0398936	0	0.0773118	0	2.59003	1	0.202	0	0	0.06	1	0.03
1	1	1	0.08	16.42	.10	0	0.149714	0	0.073029	0	0.0964103	0	1.81059	0	0.185	0	0	0.1	0	0.06
1	3	1	0.62	24.12	7.90	1	1.80702	1	0.0573598	0	0.679709	0	3.99455	1	0.281	0	0.67	0	2	0.27
1	3	1	0.31	17.93	.80	0	0.0835088	0	0.122311	0	1.50546	1	7.3188	1	0.306	0	0.5	0.74	2	0.65
0	3	1	0	18.61	.20	0	0.128144	0	0.102759	0	2.38817	1	5.37461	1	2.963	1	0	0	3	0
0	2	1	0.69	20.89	3.50	1	0.390683	0	0.0854249	0	1.65572	1	5.80126	1	1.988	1	0	0.84	3	0.5
1	2	1	0.92	20.13	.90	0	0.439576	0	0.0835422	0	0.0685269	0	19.7367	1	0.325	0	0.83	1	1	0.93
1	1	1	0.15	18.1	.20	0	2.52387	1	0.0628931	0	1.15424	1	1.29267	0	0.224	0	0.67	0.33	2	0.47
1	3	1	0	20.58	.30	0	1.42386	1	0.0624209	0	0.549136	0	6.46322	1	0.257	0	0		2
1	2	1	0.08	20.55	.40	0	0.165647	0	0.098832	0	0.0841728	0	3.93009	1	0.239	0	0	0.45	1	0.27
1	3	1	0.08	19.28	8.50	1	0.0660955	0	0.601977	0	1.07499	0	3.90679	1	0.167	0	0	0.06	1	0.03
0	2	1	0	21.27	.40	0	0.0603509	0	0.0506116	0	0.898544	0	2.49591	1	0.145	0	0	0.02	1	0.01
1	2	1	0	25.96	6.80	1	0.313684	0	0.0953184	0	1.14331	1	3.35695	1	0.279	0	0.5	0.11	2	0.27
0	2	1	0.31	23.89	3.00	1	0.100351	0	0.0759173	0	0.645132	0	5.14169	1	2.819	1	0.83	0.35	2	0.54
1	2	9	0.15	17.87	.30	0	3.45474	1	0.0783796	0	0.45156	0	3.75732	1	1.652	1	0.17	0	3	0.07
1	1	1	0.31	19.84	.10	0	3.27051	1	0.121532	0	1.80405	1	2.96025	1	0.576	0	0	0.86	3	0.51
0	3	1	0.23	19.07	1.70	0	0.347305	0	0.0672375	0	0.275967	0	8.18369	1	0.528	0	0	0.11	1	0.07
0	2	1	0.15	19.38	.50	0	0.581803	0	0.0871518	0	0.841728	0	5.07745	1	2.518	1	0.83	0.33	2	0.53
1	2	1	0.31	18.67	.60	0	1.78164	1	0.0595745	0	0.0732693	0	2.09557	1	3.131	1	0.67	0.76	3	0.72
0	3	1	0.23	22.48	.10	0	0.0742554	0	0.0781671	0	0.0577569	0	4.44414	1	0.312	0	0.5	0.06	1	0.23
1	3	1	0.15	17.8	.20	0	0.0736842	0	0.0506116	0	0.0818926	0	6.96458	1	2.619	1	0	0.08	2	0.05
1	1	1	0	19.09	.70	0	2.54224	1	0.0643137	0	1.36351	1	4.60581	1	0.827	0	0.33	0	3	0.13
0	1	1	0.31	22.25	.20	0	0.213405	0	0.0874459	0	0.179249	0	9.75668	1	0.133	0	1	1.08	1	1.05
1	3	9	0.38	16.06	13.50	1	0.116194	0	0.127128	0	0.640222	0	4.43767	1	0.515	0	0.83	0.39	1	0.57
0	2	1	0.38	21.64	.10	0	0.127719	0	0.0539857	0	0.802093	0	2.99455	1	0.15	0	1.17	0.97	1	1.05
1	2	1	0	21.64	.10	0	0.271043	0	0.147952	0	0.111111	0	5.11297	1	0.339	0	0	0	1	0
1	1	1	0	20.15	.20	0	0.196995	0	0.170213	0	0.117231	0	5	1	0.271	0	0	0.5	1	0.3
0	2	1	0.62	22.93	.20	0	0.123509	0	0.0598903	0	0.718835	0	3.60763	1	0.2	0	0.83	1.17	1	1.04
0	3	1	0.38	21.26	.20	0	0.0801336	0	0.0505319	0	0.0818595	0	1.80886	0	0.372	0	0	1	0	0.6
1	2	1	0.31	18.24	.40	0	0.157487	0	0.14106	0	1.01321	0	3.38862	1	2.357	1	0	0.9	2	0.54
0	2	1	0.46	20.29	.70	0	0.346578	0	0.446277	0	1.02425	0	1.52216	0	2.433	1	1.17	1.41	1	1.31
1	2	1	0.46	23.06	.20	0	0.167284	0	0.112726	0	0.909688	0	4.71339	1	0.381	0	1	0.39	1	0.63
0	3	1	0.08	22.39	.20	0	0.192281	0	0.0539857	0	0.055505	0	5.45504	1	0.231	0	0	0.33	1	0.2
0	2	1	0.15	22.58	.40	0	0.158932	0	0.0558511	0	0.0757959	0	2.9349	1	0.27	0	0.5	0.04	1	0.22
1	2	1	0.08	19.6	.10	0	0.107513	0	0.0425532	0	0.100051	0	2.06371	1	0.517	0	0	0.04	1	0.02
0	2	1	0	20.91	.40	0	0.11117	0	0.121532	0	0.890531	0	3.26151	1	0.467	0		0	1
0	3	1	0	20.57	.20	0	0.584561	0	0.134121	0	0.934941	0	4.28883	1	0.263	0	0	0.11	1	0.07
1	1	1	0.38	22.83	.30	0	0.0645614	0	0.0413328	0	0.94404	0	5.92371	1	0.116	0	0	0.23	1	0.14
1	3	1	0.15	23.66	.20	0	0.0930233	0	0.0745732	0	0.946497	0	4.20699	1	0.265	0	0	0.39	1	0.23
1	2	1	0	19.52	.40	0	0.240613	0	0.054565	0	0.124781	0	4.59505	1	0.249	0	0.5	0	1	0.2
0	2	1	0.38	15.91	.10	0	0.146286	0	0.0591978	0	0.947179	0	8.52006	1	2.211	1	1	0	2	0.4
1	2	1	0	20.1	.30	0	2.90524	1	0.287098	0	0.126437	0	5.05439	1	0.303	0	0	0.21	2	0.13
0	1	1	0.46	19.68	.40	0	0.0840473	0	0.0853549	0	0.934856	0	3.89308	1	2.471	1	0.67	0	2	0.27
1	3	1	0	21.38	.30	0	0.302994	0	0.0856327	0	1.16073	1	3.05057	1	1.745	1	0	0	3	0
0	2	1	0.08	18.42	.20	0	0.0707846	0	0.0452128	0	0.0949975	0	4.27562	1	0.463	0	0.5		1
0	2	1	0.23	18.57	.70	0	0.071579	0	0.0539857	0	0.688353	0	6.03815	1	0.44	0	0	0	1	0
1	2	1	0.62	21.63	.10	0	0.192695	0	0.093351	0	0.114943	0	5.09833	1	0.351	0	0	0.78	1	0.47
1	2	1		20.39	8.80	1	0.116861	0	0.0462766	0	0.0626579	0	3.01662	1	0.171	0			1
0	2	1	0.77	21.8	.10	0	0.142857	0	0.262794	0	1.75538	1	7.5313	1	0.387	0	0.67	0.82	2	0.76
1	2	1	0.08	18.96	.20	0	0.125469	0	0.102165	0	0.16633	0	2.57863	1	0.173	0	0	0.62	1	0.37
1	3	1	0.08	19.57	.20	0	0.0894759	0	0.127702	0	0.977042	0	1.70845	0	2.12	1	0		1
1	2	1	0.85	19.54	.20	0	0.0840473	0	0.0655885	0	0.0626819	0	3.39273	1	0.355	0	0	1	1	0.6
0	3	1	0.69	23.63	.20	0	0.111791	0	1.2345	1	1.04903	0	4.77313	1	0.235	0	1	1.04	2	1.02
1	1	1	1	21.08	.10	0	3.01006	1	0.124174	0	1.40285	1	4.62134	1	0.25	0	0.5	0.95	3	0.77
0	2	1	0.38	21.36	.20	0	1.37684	1	0.0767609	0	0.0800728	0	1.59401	0	0.301	0	0	1	1	0.6
1	2	1	0.62	22.69	.40	0	0.179649	0	0.0632644	0	0.38626	0	6.14441	1	0.304	0	0	0.06	1	0.03
0	2	1	0.46	26.23	.30	0	0.277395	0	0.11889	0	0.320744	0	3.05649	1	2.111	1	1.33	0.7	2	0.96
1	3	1	0.15	18.48	.20	0	0.165517	0	0.0451128	0	1.24898	1	3.3524	1	1.947	1	0	0	3	0
1	2	1	0.15	21.06	.80	0	2.42038	1	0.067052	0	1.00206	0	5.22283	1	0.235	0	0	0.11	2	0.07
1	2	1	0.23	27.32	.90	0	0.113287	0	0.0722149	0	0.0864806	0	4.66109	1	0.351	0	0	0	1	0
0	2	1	0.46	21.76	.20	0	0.124414	0	0.0611906	0	1.15722	1	2.92711	1	0.267	0	0.83	0.82	2	0.82
1	1	1	0.38	19.75	.20	0	0.109928	0	0.0472231	0	1.78146	1	2.7172	1	0.255	0	0	0.08	2	0.05
0	2	1	0.08	18.6	.20	0	0.121583	0	0.218329	0	0.113275	0	3.84099	1	2.48	1	0	0	2	0
0	3	1	0.31	19.66	.30	0	0.243432	0	0.0909091	0	0.250303	0	2.32047	1	0.197	0	0	0.67	1	0.4
0	3	1	0.77	24.29	3.00	1	1.29333	1	0.065795	0	0.0759782	0	5.71662	1	0.25	0	1	0.7	2	0.82
1	2	1	0.38		1.70	0	0.0974958	0	0.0803192	0	0.943911	0	2.49446	1	0.271	0	0.5	0.33	1	0.4
0	1	1	0.08	19.89	.10	0	0.0854758	0	0.0531915	0	1.26427	1	2.31717	1	3.144	1	0	0	3	0
1	2	1	0.31	16.74	58.30	1	2.5818	1	0.0781671	0	0.0738751	0	4.28513	1	0.304	0	0	0.33	2	0.2
0	2	1	0.38	25.15	1.30	0	0.133007	0	0.0952381	0	0.118648	0	3.10075	1	0.14	0	0.83	0.82	1	0.82
0	2	1	1.08	20.13	.10	0	0.158814	0	0.0898283	0	0.131363	0	6.2113	1	0.283	0	0.83		1
0	3	1	0.85	16.29	.10	0	0.0661102	0	0.0505319	0	0.0773118	0	3.04571	1	0.231	0	0.67	0.67	1	0.67
1	1	1	0	25.73	5.60	1	0.115893	0	0.0438976	0	0.256902	0	5.05539	1	0.106	0	0.67	0.06	1	0.3
0	2	8	0.38	21.09	.20	0	0.071579	0	0.0463939	0	0.937216	0	1.3842	0	1.157	1	0.5	0.67	1	0.6
1	2	1	0	19.47	3.30	1	0.121758	0	0.107442	0	0.474548	0	1.39331	0	0.334	0	0.5	0.06	0	0.23
0	3	1	0.15	19.56	.20	0	1.85776	1	0.0734043	0	0.241031	0	1.94044	0	0.281	0	0	0.67	1	0.4
1	3	1	0.08	18.37	3.10	1	0.0926316	0	0.0463939	0	1.25114	1	2.17984	1	0.195	0	0	0.04	2	0.02
1	3	6	0.15	20.33	.30	0	0.119533	0	0.155319	0	0.0808489	0	3.94875	1	0.321	0	0	0	1	0
1	2	1	0.08	27.79	.50	0	3.02276	1	0.125936	0	0.0842912	0	1.66318	0	0.362	0	0	0	1	0
0	3	1	0	16.84	.30	0	0.072788	0	0.0382979	0	1.18343	1	1.04848	0	0.193	0	0	0	1	0
0	3	1	0.77	20.98	.30	0	0.0474123	0	0.0452128	0	0.736736	0	2.15651	1	0.589	0	0.17	1.06	1	0.7
0	1	1		29.21	6.90	1	0.127823	0	0.0545394	0	1.21883	1	6.80758	1	0.271	0			2
1	1	1	0	16.87	1.20	0	1.64752	1	0.098744	0	1.22695	1	4.50394	1	0.33	0	0	0	3	0
0	2	1	0.23	20.89	1.50	0	1.72746	1	0.0601977	0	1.03156	0	1.92324	0	0.204	0	0.17	0.02	1	0.08
1	3	1	0.38	18.82	.80	0	0.213689	0	0.0531915	0	0.10662	0	2.99307	1	2.776	1	0	0.33	2	0.2
0	2	1	0.92	19.82	.10	0	0.0567613	0	0.0388298	0	0.344618	0	2.67175	1	0.242	0	1	1.11	1	1.07
0	1	1	0.23	22.55	1.20	0	1.80668	1	0.0711111	0	0.0735096	0	6.0249	1	2.797	1	1.17	1.04	3	1.09
0	2	1	0.46	18.07	.10	0	0.160932	0	0.0951123	0	0.136836	0	5.74059	1	0.4	0	0.83	0.6	1	0.69
0	2	1	0.46	18.89	.80	0	0.0954712	0	0.0880503	0	0.075666	0	4.60178	1	0.193	0	0.83	0.56	1	0.67
1	3	1	0.54	19.5	.10	0	0.0701169	0	0.0462766	0	0.121779	0	3.38227	1	0.239	0	0.67	0.33	1	0.47
1	3	6	0.08	17.54	.30	0	0.0938392	0	0.0763702	0	0.075666	0	4.08636	1	0.416	0	0.17	0	1	0.07
1	1	1	0.23	20.38	.80	0	0.157641	0	0.0796537	0	0.174405	0	7.88131	1	2.101	1	0	0.02	2	0.01
1	3	1	0.15	22.9	.60	0	0.251228	0	0.210038	0	0.219745	0	6.67575	1	0.26	0	0	0	1	0
1	2	1	0	19.89	.10	0	0.13823	0	0.0457447	0	0.749368	0	2.35042	1	1.995	1	0	0.33	2	0.2
1	2	1		19.5	.20	0	0.0649505	0	0.0796882	0	0.0867751	0	8.28609	1	0.545	0			1
1	2	1	0.31	21.42	.20	0	0.099802	0	0.0632308	0	0.0750939	0	5.13123	1	0.256	0	0	0.1	1	0.06
0	3	1	0.46	23.53	.20	0	0.123562	0	0.0492185	0	1.43389	1	5.57434	1	0.267	0	0	0.33	2	0.2
0	3	1	0.23	24.39	.70	0	0.13823	0	0.075	0	0.632643	0	0.955679	0	1.99	1	0.67	0.39	1	0.5
1	2	1	0.15	23.34	.80	0	0.0587515	0	0.0610961	0	0.245355	0	3.30363	1	0.172	0	0	0.43	1	0.26
1	1	1	0.77	17.02	4.10	1	0.245075	0	0.0670213	0	0.550278	0	1.56925	0	0.441	0	1.83	1.11	0	1.4
0	2	8	0.92	21.75	1.20	0	0.126878	0	0.0367021	0	1.05811	0	1.54432	0	0.369	0	1.67		0
0	2	1	0.15	21.72	1.90	0	2.74431	1	0.127697	0	1.16749	1	5.02301	1	0.46	0	1.17	0.04	3	0.49
0	1	1	0.31	18.9	.50	0	0.0694491	0	0.037766	0	0.0763012	0	2.0097	1	2.604	1	0	0	2	0
1	3	1	0.62	20.93	.90	0	0.115871	0	0.0781671	0	0.0837251	0	4.66621	1	0.23	0	0.5	0.72	1	0.63
1	2	1	0.15	22.47	.30	0	0.161603	0	0.0643617	0	0.337039	0	1.92244	0	2.107	1	0	0.33	1	0.2
1	1	1	0.15	19.56	.20	0	0.141053	0	0.169549	0	0.0591447	0	3.30518	1	0.282	0	0.67	0	1	0.27
1	2	1	0.23	27.32	3.10	1	0.174696	0	0.0801409	0	1.70826	1	4.55649	1	0.386	0	0.5	0	2	0.2
1	3	1	0	25.28	.50	0	0.0652632	0	0.0582033	0	0.0846224	0	3.67847	1	0.352	0	0.17	0	1	0.07
0	2	1	0	19.62	.20	0	2.12118	1	0.12987	0	1.75696	1	8.4273	1	0.347	0	0	0.04	3	0.02
0	2	1	0.31	22.71	.60	0	0.110159	0	0.0745732	0	0.177748	0	3.77382	1	0.147	0	0.17	0.47	1	0.35
1	2	1	0.38	19.24	1.70	0	0.0647746	0	0.0382979	0	0.0980293	0	0.995845	0	0.258	0	0.83	0.67	0	0.73
1	2	1	0	18.86	2.60	1	0.173637	0	0.093351	0	0.130268	0	4.17573	1	0.276	0	0.5	0	1	0.2
1	2	1	0.08	23.23	2.20	1	0.220222	0	0.519595	0	1.33005	1	4.59414	1	0.427	0	0	0	2	0
1	3	1	0.23	17.53	.20	0	0.0638597	0	0.0472375	0	0.338944	0	6.06267	1	0.221	0	0.5	0.56	1	0.54
0	1	1		26.84	.60	0	0.475442	0	1.82588	1	1.18243	1	6.6888	1	0.358	0			3
0	1	4	0.15	18.26	.20	0	2.2954	1	0.0496795	0	0.97302	0	3.11376	1	0.258	0	0.83	0.33	2	0.53
0	2	1	0.31	18.03	.10	0	0.0736842	0	0.0590468	0	0.0691538	0	3.93733	1	0.251	0	0.83	0.8	1	0.81
0	2	1	0.77	21.93	.10	0	0.144	0	0.0658368	0	0.0907692	0	9.95185	1	2.437	1	0.33	1	2	0.73
0	3	1	0.08	21.24	.70	0	0.155496	0	0.0995671	0	0.599112	0	6.17804	1	0.135	0	0	0	1	0
0	3	1	0.15	21.62	.20	0	4.2756	1	0.109957	0	0.165523	0	8.34421	1	0.141	0	0.83	0	2	0.33
0	2	1	0.15	17.61	.10	0	0.262437	0	0.0404255	0	0.847903	0	1.90997	0	0.202	0	0.17	0.45	0	0.34
0	2	1	0.31	20.47	.40	0	3.40286	1	0.142668	0	0.620142	0	4.10251	1	0.378	0	0.83	0.45	2	0.6
1	1	1	0	21.54	.40	0	4.15228	1	0.0961039	0	0.747679	0	2.74777	1	2.115	1	0	0	3	0
0	3	1	0.08	21.67	.20	0	1.93242	1	0.0820915	0	1.0762	0	6.38174	1	2.48	1	0	0.02	3	0.01
1	2	1	0.08	24.93	.30	0	0.144908	0	0.0707447	0	0.113188	0	2.14543	1	0.393	0	0	0	1	0
0	2	1	0	21.85	.60	0	0.0520868	0	0.0329787	0	0.0474987	0	1.52078	0	1.991	1	0.17	0	1	0.07
1	2	1	0.08	20.81	.20	0	1.48561	1	0.0455504	0	0.0741583	0	6.10354	1	1.363	1	0	0	3	0
0	2	5	0.69	36.03	2.90	1	0.168948	0	0.118085	0	1.19303	1	1.77008	0	0.297	0	0	0.7	1	0.42
1	1	1	0.23	22.26	9.10	1	0.108527	0	0.0727763	0	0.0868592	0	4.55792	1	0.236	0		0.78	1
0	2	1	0.54	23.01	.30	0	1.61068	1	0.0489362	0	0.0697322	0	0.556787	0	1.948	1	0.33	1.06	2	0.77
0	2	1	0.08	26.54	1.40	0	0.0694737	0	0.0582033	0	0.483167	0	7.11172	1	0.277	0	0.17	0.67	1	0.47
0	2	1	0.38	18.55	.30	0	0.078798	0	0.0579787	0	0.651844	0	1.33241	0	2.911	1	0.67	0.02	1	0.28
0	1	8	0.38	17.5	.40	0	1.6814	1	0.17714	0	0.772066	0	6.04632	1	0.347	0	0.17	0.33	2	0.27
0	2	1	0.69	20.76	.30	0	0.136344	0	0.0957765	0	0.141819	0	7.04373	1	0.137	0	0.67	0.67	1	0.67
1	2	1	0.31	21.24	9.00	1	3.19746	1	0.109203	0	1.25561	1	4.4749	1	0.385	0	0	0.67	3	0.4
0	1	1	0.31	21.06	.70	0	1.66681	1	0.0931161	0	0.396396	0	5.20991	1	0.159	0	0.83	0.33	2	0.53
0	2	4	0.15	23.54	.20	0	2.52679	1	0.117341	0	0.331449	0	4.4764	1	0.237	0	0	0.02	2	0.01
1	2	1	0.15	17.04	.80	0	2.03606	1	0.923404	0	0.985346	0	3.99862	1	0.393	0	0	0	2	0
1	2	1	0.15	17.62	.40	0	0.188982	0	0.0835106	0	0.688226	0	3.16482	1	0.256	0	0.5	0.33	1	0.4
0	3	1	0.08	17.81	.40	0	0.118449	0	0.0445627	0	1.27172	1	4.26822	1	0.113	0	0	0	2	0
0	3	1	0.08	21.31	.40	0	1.848	1	0.0658368	0	0.90359	0	10.4302	1	0.314	0	0	0.74	2	0.45
0	2	6	0.38	17.66	.10	0	2.3264	1	0.241689	0	1.17573	1	3.23783	1	2.21	1	0.67	0.37	4	0.49
0	3	1	0.08	20.38	.50	0	2.22582	1	0.0425673	0	0.0918338	0	1.23615	0	1.86	1	0	0	2	0
0	2	1	0.08	18.67	.10	0	0.0914858	0	0.0393617	0	0.0656897	0	1.6205	0	0.359	0	0	0.33	0	0.2
0	2	1	0.15	20.08	.40	0	0.96092	0	0.0459721	0	0.990671	0	1.78671	0	0.21	0	0.83	0.33	0	0.53
1	3	1	0.31	17.56	.20	0	0.121404	0	0.0716997	0	0.10919	0	6.49864	1	0.583	0	0	0.33	1	0.2
1	3	1	0.31	25.29	.40	0	0.723786	0	0.469901	0	0.0859637	0	2.18369	1	0.228	0	0	0.39	1	0.23
0	3	1	0.15	16.12	.80	0	0.0601002	0	0.0446809	0	0.0697322	0	1.88504	0	0.239	0	1.33	0.33	0	0.73
1	3	1	0.15	18.24	.20	0	0.196654	0	0.0952381	0	0.792926	0	2.93489	1	1.307	1		0.04	2
1	1	1	0	24.43	.50	0	2.47246	1	0.0727763	0	0.788001	0	3.6148	1	0.579	0	0	0	2	0
0	2	1	0.31	21.59	.50	0	0.279513	0	0.126816	0	0.116585	0	5.64435	1	0.384	0		0.35	1
0	3	1	0	18.76	.20	0	0.0877716	0	0.0458929	0	0.149375	0	7.53936	1	0.253	0	0	0	1	0
0	3	1	0.77	24.51	.30	0	0.811868	0	0.336138	0	0.0678851	0	4	1	0.273	0	0.83	0.78	1	0.8
1	2	1	0.23	18.34	.20	0	0.616106	0	0.240106	0	0.988666	0	4.19825	1	0.468	0	0	0	1	0
1	2	1	0.54	19.06	1.90	0	0.10717	0	0.0526012	0	0.0847893	0	5.64654	1	0.3	0	0.67	0.67	1	0.67
1	1	1	0	21.02	27.40	1	0.274219	0	0.0977543	0	1.14997	1	5.1046	1	0.321	0		0	2
0	2	1	0.15		.40	0	0.107239	0	0.0796537	0	1.81106	1	3.03561	1	0.276	0	0.67	0	2	0.27
0	3	1	0.23	20.02	.20	0	0.0830189	0	0.0520231	0	0.849435	0	5.17014	1	2.775	1	0.83	0.04	2	0.36
1	3	1	0.08	20.37	.40	0	0.0835088	0	0.0573598	0	0.164695	0	7.29428	1	0.367	0	0	0.02	1	0.01
1	2	1	0.54	17.66	.10	0	0.108848	0	0.0468085	0	1.39565	1	2.82825	1	0.235	0	0	0.58	2	0.35
0	2	1	0.38	19.39	.20	0	0.165283	0	0.0930636	0	1.31757	1	4.44786	1	0.291	0	0	1.15	2	0.69
1	3	1	0	22.53	4.40	1	0.0680702	0	0.0489245	0	1.15514	1	5.88828	1	0.182	0	0.17	0	2	0.07
0	2	1	0.38	21.16	.50	0	0.22195	0	0.162624	0	1.31274	1	4.20425	1	0.303	0		0.72	2
0	2	1	0.15	20.72	.90	0	0.112644	0	0.0468314	0	0.947522	0	2.8238	1	0.21	0	0	0.11	1	0.07
0	3	1	0.08	22.59	.20	0	1.74435	1	0.11307	0	1.36937	1	5.40816	1	0.199	0	0	0	3	0
0	3	1	0.23	18.66	.30	0	0.122399	0	0.805031	0	1.25185	1	4.60041	1	0.276	0	0.17	0.76	2	0.52
0	2	8	0.77	24.4	.20	0	0.151698	0	0.0878613	0	1.23638	1	4.1449	1	2.801	1	1	0.74	3	0.85
0	2	1	0.08	26.74	.50	0	0.225965	0	0.0725432	0	1.18016	1	5.54768	1	0.287	0	0		2
0	1	1	0	26.62	.70	0	2.09194	1	0.0700654	0	1.18153	1	2.34025	1	2.507	1	0.17	0.08	4	0.11
0	1	1			.70	0	0.112377	0	0.0486275	0	0.097714	0	6.04149	1	0.317	0			1
0	3	1	0.15	20.8	.40	0	0.281135	0	0.0984043	0	0.972713	0	1.44598	0	0.262	0	0.67	0.04	0	0.29
1	1	1	0.69		.20	0	0.115055	0	0.0898473	0	1.03156	0	4.30021	1	0.268	0	0.17	0.72	1	0.5
1	2	1	0.08	26.73	.60	0	0.190577	0	0.0819022	0	0.863164	0	2.31799	1	0.246	0	0.83	0	1	0.33
0	2	1	0.46	22.54	.10	0	0.122286	0	0.053112	0	1.26103	1	3.81059	1	0.355	0	0.17	0.67	2	0.47
0	3	1	0.08	23.06	4.10	1	2.61029	1	0.0741355	0	0.865641	0	3.88443	1	0.248	0	0	0	2	0
1	3	1	0	19.57	.20	0	0.257143	0	0.0868603	0	0.654872	0	6.86356	1	0.49	0	0	0	1	0
0	1	1	0.15	18.89	.50	0	2.61852	1	0.105121	0	0.482203	0	2.71145	1	0.223	0		0.78	2
0	2	1	1.15	19.33	.40	0	0.182857	0	0.077455	0	1.40256	1	9.01124	1	2.263	1	1.33	0.69	3	0.94
1	2	1	0	19.03	.20	0	0.132277	0	0.0589	0	0.0483938	0	4.91339	1	0.331	0	0	0	1	0
0	2	1	0.23	22.61	3.20	1	0.0716578	0	0.62511	0	1.27611	1	4.33643	1	2.23	1	0.83	0.74	3	0.78
0	2	1	0.46	21.66	6.80	1	0.594851	0	0.0805543	0	0.455569	0	7.69291	1	0.248	0	0.33	0.74	1	0.58
0	1	1	0.15	24.15	.50	0	0.102178	0	0.0796882	0	0.8398	0	5.76115	1	0.272	0	0	0.02	1	0.01
1	2	1	0	20.8	.30	0	0.164571	0	0.0879668	0	0.101538	0	8.77368	1	0.288	0	0	0	1	0
1	3	1	0.15	21.57	.10	0	3.00457	1	0.0824343	0	1.61436	1	4.64526	1	0.213	0	1	0.33	3	0.6
0	2	1	0.54	21.1	.40	0	3.35886	1	0.185339	0	1.18256	1	7.81059	1	0.416	0	0.83	0.74	3	0.78
0	2	1	0.15	18.81	.90	0	0.150143	0	0.0772686	0	0.848444	0	4.45648	1	1.662	1	0.67	0.47	2	0.55
0	1	1	0.69	21.76	1.40	0	0.617822	0	0.279775	0	1.21527	1	3.67192	1	0.334	0	0.83		2
1	1	1	0	21.08	.90	0	0.0925134	0	0.0500439	0	0.881489	0	5.40603	1	0.205	0	0	0	1	0
0	2	1	1.15	24.18	.80	0	0.0784158	0	0.0666955	0	0.939508	0	4.95013	1	0.232	0	1.17	1.1	1	1.12
0	2	1	0.08	19.49	.10	0	0.52	0	0.220747	0	0.156923	0	10.3596	1	0.689	0	0.67	0	1	0.27
0	2	1	0.08	23.69	.10	0	0.126479	0	0.0619946	0	0.0626819	0	4.5538	1	0.16	0	0	0	1	0
0	2	1	0.38	18.36	1.20	0	0.0926733	0	0.0666955	0	0.854401	0	8.68766	1	1.917	1		0	2
1	1	1	0	18.43	.30	0	0.190099	0	0.0926808	0	0.8665	0	6.44094	1	0.379	0	0	0	1	0
0	2	1	0.23	25.31	.30	0	0.116436	0	0.0701602	0	0.0959533	0	6.77428	1	0.25	0	0.67		1
1	2	1	0.08	19.34	.40	0	2.01505	1	0.0606323	0	0.549854	0	5.12598	1	0.382	0	0.5	0.04	2	0.22
0	3	1	0.08	21.63	.20	0	2.34627	1	0.0436699	0	1.11749	1	4.0618	1	0.235	0	0	0.06	3	0.03
1	2	1	0.46	18.79	.10	0	0.155429	0	0.064177	0	1.28205	1	7.72071	1	0.214	0	0		2
0	2	1	0	20.98	.60	0	0.0654424	0	0.0553191	0	0.672057	0	3.0554	1	0.224	0	0.67	0.08	1	0.31
0	3	1	0	21.15	.20	0	0.0950943	0	0.049711	0	1.37975	1	3.8573	1	0.295	0	0	0.35	2	0.21
0		8	0.31	18.75	4.90	1	0.148679	0	0.0596955	0	0.165361	0	4.68539	1	0.358	0	0	0	1	0
0	2	1	0	22.22	.10	0	2.04942	1	0.114894	0	0.0843861	0	3.60249	1	0.224	0	0	0	2	0
0	2	1	0.46	24.59	1.00	0	0.173637	0	2.09423	1	1.4647	1	2.83264	1	0.35	0	1	0.93	3	0.96
0	2	1	0.23	19.1	.20	0	0.0906423	0	0.0484776	0	0.101828	0	4.43539	1	0.333	0	0.67	0.33	1	0.47
1	3	1	0.15	20.18	.50	0	1.23529	1	0.0676032	0	1.08583	0	6.28074	1	2.114	1	0	0.43	3	0.26
1	1	1	0.15		2.50	1	0.0974257	0	0.0874838	0	0.85899	0	6.021	1	1.502	1	0	0.02	2	0.01
0	1	1	0.46	21.06	.20	0	0.172673	0	0.0857514	0	1.08469	0	2.94751	1	0.506	0	0.5	0.33	1	0.4
1	2	1	0.62	18.02	.10	0	0.41803	0	0.251596	0	0.75139	0	1.26731	0	0.244	0	0.67	0.7	0	0.69
0	2	1	0.38	21.52	.20	0	0.0681188	0	0.0840191	0	0.691698	0	6.86614	1	1.96	1	0.67	0.45	2	0.54
1	1	1	0	19.12	.20	0	0.328342	0	0.15935	0	0.831024	0	5.7355	1	0.298	0	0.83	0.08	1	0.38
0	2	1	0.31	21.32	.40	0	1.44439	1	0.0737489	0	1.24385	1	6.82135	1	2.203	1		0.06	4
1	2	1	0.31	28.86	1.70	0	1.77822	1	0.127328	0	0.740509	0	2.91601	1	0.263	0	0.67	0.74	2	0.71
1	3	1	0.69	32.97	8.10	1	2.09109	1	0.116068	0	0.184397	0	7.66667	1	0.798	0	1.5	0.67	2	1
1	1	1	0	21.11	.20	0	1.33371	1	0.0697095	0	0.913846	0	9.45746	1	0.518	0	0.5	0	2	0.2
0	1	1	0.62	21.03	.40	0	0.985143	0	0.0735823	0	0.145128	0	10.0963	1	2.372	1	0	0.33	2	0.2
1	2	1	0.08	19.11	.40	0	2.31366	1	0.851451	0	0.142678	0	8.58268	1	1.76	1	0	0.02	3	0.01
1	2	1	0.08	23.7	.20	0	0.154286	0	0.053112	0	1.59846	1	5.86838	1	0.276	0	0	0.33	2	0.2
0	1	1	0	19.93	.60	0	0.129109	0	0.064097	0	0.326658	0	7.61155	1	0.298	0	0	0.04	1	0.02
0	2	1	0.23	19.6	.20	0	0.118857	0	0.061964	0	0.0697436	0	6.97592	1	0.477	0	1.17	0.33	1	0.67
1	2	1	0.23	16.91	.20	0	0.856863	0	0.0576923	0	0.0626632	0	0.942416	0	0.22	0	0	0.43	0	0.26
1	3	1	0.38	23.13	1.00	0	0.143295	0	0.0567132	0	0.8793	0	3.64297	1	0.257	0	0.83	1	1	0.93
0	2	8	0.23	21.19	6.20	1	2.09222	1	0.112274	0	1.62547	1	5.5356	1	4.255	1	0	0.67	4	0.4
0	3	1	0.31	17.36	.90	0	3.97855	1	0.0978355	0	1.91361	1	10.2196	1	0.189	0	0	0.45	3	0.27
0	3	1	0.23	21.21	.20	0	0.142627	0	0.0943723	0	0.165523	0	8.8635	1	2.064	1	0	0.02	2	0.01
0	2	7	0.54	25.02	10.80	1	3.64002	1	0.150594	0	1.54899	1	2.15481	1	2.005	1	0.33	0	4	0.13
0	3	1	0.38	20.21	10.00	1	0.13955	0	0.791667	0	0.969539	0	2.91713	1	0.257	0	0.33	0	1	0.13
1	2	9	0.23	17.55	.20	0	0.415439	0	0.228596	0	0.804368	0	8.39782	1	0.413	0	0	0.45	1	0.27
1	3	1	0.08	21.7	.90	0	1.24075	1	0.116883	0	0.336698	0	10.3323	1	2.158	1	0	0.04	3	0.02
0	3	9	0.23	21.01	.30	0	0.136	0	0.070816	0	0.124103	0	3.78491	1	0.405	0	1	0.78	1	0.87
0	1	1	0.15	20.02	.10	0	0.116687	0	0.0691824	0	0.085516	0	4.66073	1	0.19	0	0	0	1	0
0	2	1	0.08	20.16	1.20	0	1.93309	1	0.0844564	0	1.29707	1	4.17272	1	0.399	0	0	0.56	3	0.34
1	2	1	0.69	17.35	.30	0	1.92613	1	0.0596078	0	0.793366	0	8.75519	1	2.959	1	0.17	0.86	3	0.58
1	1	1	0.23	23.78	.60	0	0.534299	0	0.051879	0	0.643999	0	2.63265	1	0.117	0	0.17	0.39	1	0.3
1	2	1	0.38	29.9	.90	0	0.158814	0	0.111845	0	1.49371	1	4.4749	1	0.224	0	0.5	0.02	2	0.21
1	1	1	0	17.99	.20	0	1.72752	1	0.145518	0	0.138924	0	8.43045	1	0.288	0	0	0.02	2	0.01
1	2	1	0	20.06	.20	0	0.0562376	0	0.0675617	0	0.0534001	0	7.92651	1	0.202	0	0		1
1	2	1	0.08	21.9	.20	0	0.118449	0	0.109744	0	1.30137	1	6.30029	1	0.21	0	0	0.1	2	0.06
1	1	1	0.15	16.95	.20	0	0.0794658	0	0.0510638	0	0.965134	0	1.74654	0	0.235	0	0.5	0.02	0	0.21
0	2	1	0.46	19.84	.60	0	0.0630592	0	0.0385766	0	0.789887	0	1.8688	0	0.118	0	0.67	0.67	0	0.67
1	1	1	0.08	19.06	.40	0	0.52198	0	0.208748	0	0.958698	0	6.51968	1	0.313	0	0.83	0.02	1	0.34
0	2	1	0.54	23.77	.50	0	0.149714	0	0.0564315	0	1.39692	1	6.80899	1	0.392	0	1	0.9	2	0.94
0	2	1	0.54	25.03	37.20	1	0.0848633	0	0.192273	0	0.538617	0	4.53324	1	0.221	0	1.17	0.82	1	0.96
0	1	1	0.54	21.9	.60	0	2.14257	1	0.139454	0	0.93617	0	8.3622	1	1.9	1	0	1.08	3	0.65
1	2	1	0.31	18.1	.20	0	0.0796935	0	0.0322234	0	1.05481	0	3.34003	1	0.181	0	0	0.02	1	0.01
0	1	1	0	24.03	1.70	0	1.20238	1	0.200953	0	1.09136	0	7.21785	1	1.919	1		0	3
0	2	1	0.46	18.83	.80	0	0.149714	0	0.0697095	0	0.649231	0	3.56019	1	0.354	0	0.17	0.45	1	0.34
0	2	1	0.08	21.79	1.10	0	0.0962567	0	0.0447761	0	0.623785	0	6.37355	1	0.252	0	0	0.35	1	0.21
0	1	1		22.31	.60	0	0.107371	0	0.100432	0	0.134845	0	5.94752	1	0.39	0			1
0	2	1	0.08	17.61	.20	0	1.28736	1	0.0494092	0	0.872886	0	3.7187	1	0.209	0	0	0.33	2	0.2
1	2	1	0.77	15.43	.20	0	0.101887	0	0.126012	0	0.118191	0	2.99451	1	0.374	0	0.83	0.76	1	0.79
1	2	1	0.23	17.74	.20	0	0.154286	0	0.070816	0	0.209231	0	8.2183	1	0.463	0	0	0	1	0
1	2	1	0.46	26	9,999.00		0.0604278	0	0.0614574	0	1.22771	1	6.79118	1	0.313	0	0.67	1.11	2	0.94
0	2	1	0.54	21.59	5.30	1	2.94057	1	0.0896266	0	1.62205	1	12.077	1	0.395	0	1	0.7	3	0.82
0	1	1	0.62	19.45	.20	0	0.0925134	0	0.0535557	0	1.01386	0	3.19722	1	0.357	0	0.83	1.15	1	1.02
1	3	1	0.38	19.51	.10	0	0.164571	0	0.0691563	0	0.694359	0	8.67737	1	2.236	1	0.5		2
1	3	9	0.85	22.16	.10	0	0.674059	0	0.192291	0	1.04422	0	8.74541	1	1.978	1	0.5	0.67	2	0.6
0	1	1	0.23	23.38	4.60	1	0.132277	0	0.0606323	0	1.19316	1	6.63517	1	0.28	0	0	0.45	2	0.27
1	2	1	0.08	18.4	23.20	1	0.0835109	0	0.046558	0	0.979366	0	3.13994	1	1.973	1	0	0.11	2	0.07
0	2	1	0.31	19.49	.40	0	0.160792	0	0.110871	0	0.362954	0	6.64042	1	0.285	0	0	0.52	1	0.31
1	2	1	0	20.46	.20	0	0.356436	0	0.205284	0	0.1335	0	8.79003	1	0.344	0	0	0.02	1	0.01
0	2	1	0.62	19.17	.20	0	0.0887129	0	0.0545691	0	1.0509	0	6.43832	1	1.664	1	0	0.11	2	0.07
0	2	1	0.38	19.47	.30	0	3.87543	1	0.0719225	0	1.11385	1	9.89727	1	2.268	1	0.83	0.82	4	0.82
1	2	1	1	28.15	.70	0	0.108527	0	0.0736747	0	0.0649205	0	1.70391	0	0.133	0	0.5	1.43	0	1.06
0	2	1	0.69	17.99	.10	0	0.192	0	0.0923928	0	0.0810256	0	9.94543	1	0.594	0	1.33	0.7	1	0.96
0	2	1	0	20.88	2.00	1	1.21006	1	0.0438976	0	0.699797	0	7.70262	1	0.153	0	0	0	2	0
0	2	1	0.38	23.3	.90	0	0.158857	0	0.0569848	0	0.108718	0	5.98395	1	0.533	0	0.83	0.67	1	0.73
0	3	1	0.92	20.56	.10	0	1.09193	0	0.0463939	0	0.992266	0	4.88828	1	0.269	0	0	0.86	1	0.51
1	1	1	0.23	18.88	.20	0	0.118008	0	0.0829216	0	1.05831	0	3.6306	1	0.399	0	0.83	0.11	1	0.4
1	3	1	0.15	18.8	.80	0	0.131429	0	0.064177	0	0.517949	0	10.5811	1	0.367	0	0	0.33	1	0.2
0	2	1	0.08	29.94	5.60	1	0.0775458	0	0.0505487	0	1.30369	1	6.08746	1	0.172	0		0.06	2
1	2	1	0.23	24.13	.60	0	0.126946	0	0.62607	0	2.29871	1	3.42002	1	0.648	0	0.67	0.35	2	0.48
0	3	1	0	21.36	.50	0	0.286327	0	0.11342	0	1.11667	1	8.83976	1	2.044	1	0.67	0.33	3	0.47
1	3	1	0.46	19.51	.30	0	0.595402	0	0.174866	0	1.18659	1	4.7357	1	0.367	0	0	0	2	0
0	3	1	0.08	21.71	.30	0	0.111111	0	0.0859291	0	0.665889	0	2.45131	1	0.943	0	0	0.1	1	0.06
0	2	1	0.15	23	1.40	0	0.0886228	0	0.0577228	0	2.19788	1	1.44272	0	0.229	0	0.83	0.39	1	0.57
1	3	1	0.08	23.63	.20	0	0.0934866	0	0.0455424	0	0.0810496	0	3.13447	1	0.182	0	0	0.33	1	0.2
0	2	1	0.54		.50	0	0.148571	0	0.566528	0	1.27949	1	6.67416	1	0.285	0	0	0.33	2	0.2
0	2	1	0.15	21.31	.10	0	0.18846	0	0.11889	0	1.6798	1	5.22803	1	0.396	0	0	0.11	2	0.07
1	2	1	0.08	19.64	.20	0	0.162761	0	0.0884603	0	0.146469	0	2.27405	1	0.231	0	0	0	1	0
1	3	1	0.08	17.75	.20	0	0.107371	0	0.0452278	0	0.608544	0	7.66181	1	2.049	1	0	0.02	2	0.01
1	3	1	0.15	19.35	1.60	0	0.221984	0	0.0917749	0	0.217198	0	10.6766	1	1.817	1	0	0	2	0
0	2	1	0.54	19.43	.20	0	1.54223	1	0.234501	0	1.04634	0	3.69705	1	0.441	0	0.83	0.93	2	0.89
0	1	1	1.15	25.08	.20	0	2.07921	1	0.0744911	0	0.377138	0	7.23097	1	0.202	0	1	1	2	1
1	2	1	0.38	17.66	.20	0	0.208043	0	0.194805	0	0.234154	0	8.45401	1	1.567	1	0	0.33	2	0.2
0	2	1	0.38	23.31	.80	0	0.354491	0	0.0558198	0	1.79454	1	5.28999	1	3.776	1	0.5	0.33	3	0.4
1	1	1	0	21.2	.40	0	0.0652795	0	0.111411	0	1.04903	0	2.33996	1	0.233	0	0	0	1	0
1	1	1	0.23	20.13	.20	0	2.0602	1	0.1178	0	0.103463	0	7.15486	1	0.198	0	0	0.08	2	0.05
1	2	1	0.31	17.93	.10	0	0.197714	0	0.0564315	0	0.107692	0	8.20225	1	2.345	1	0.17	0.35	2	0.28
1	3	1	0.23	20.61	.40	0	0.0586893	0	0.0360577	0	0.201044	0	4.1559	1	0.218	0	0	0.33	1	0.2
0	1	1	0.85	18.83	.60	0	1.73861	1	0.0649632	0	0.337505	0	7.70341	1	0.302	0	0.5	0.47	2	0.48
1	2	1	0	30.08	.30	0	1.98416	1	0.0649632	0	0.0534001	0	2.41995	1	0.205	0	0	0.02	2	0.01
0	2	1	0.62	27.36	.20	0	2.13228	1	0.108272	0	0.133083	0	6.59843	1	0.307	0	0	0.33	2	0.2
0	2	1	0.62	18.15	.20	0	2.28	1	0.0852005	0	1.37692	1	8.30498	1	0.235	0	0	0.67	3	0.4
0	2	1	0.15	21.7	118.00	1	1.51208	1	0.0632308	0	0.620776	0	7.32283	1	0.208	0	1	0.33	2	0.6
1	3	1	0.08	17.01	.20	0	0.0934132	0	0.062163	0	0.141774	0	3.77503	1	0.506	0	0.67	0.49	1	0.56
0	1	1	0.38	19.57	.20	0	0.262735	0	0.0978355	0	0.123537	0	2.97329	1	0.107	0	1	0.88	1	0.93
1	1	1	0	22.74	1.70	0	1.84238	1	0.0918146	0	0.380058	0	6.06037	1	1.973	1	0	0.02	3	0.01
1	2	9	0.08	19.39	.40	0	0.154455	0	0.100476	0	1.03463	0	6.39895	1	1.878	1	1	0.33	2	0.6
0	2	1	0.15	22.06	1.40	0	1.51604	1	0.1178	0	1.0267	0	3.70341	1	1.978	1	0.83	0.67	3	0.73
0	2	1	0.38	24.36	.20	0	0.246337	0	0.175834	0	0.10096	0	8.71391	1	0.275	0	0.5	0.33	1	0.4
0	2	1	0.85		15.20	1	0.13222	0	0.0691489	0	0.0717534	0	1.45706	0	0.226	0	1.5	1.02	0	1.21
0	2	1	0.15	20.18	.20	0	0.284356	0	0.182763	0	0.556112	0	6.51968	1	0.24	0	0.83	0.88	1	0.86
1	3	1	0	19.33	.20	0	0.121583	0	0.0709793	0	0.0617864	0	4.22481	1	2.38	1	0	0	2	0
1	2	1	0.23	20.98	.10	0	0.109052	0	0.0898283	0	1.41981	1	4.6841	1	1.47	1	0	0.33	3	0.2
1	1	1	0.08	21.01	.20	0	0.143366	0	0.0944132	0	1.15102	1	1.70866	0	0.335	0	0.33	0.08	1	0.18
0	2	1	0.08	18.38	.20	0	0.106417	0	0.0667252	0	0.673423	0	2.57541	1	1.85	1	0	0.02	2	0.01
1	1	1	0.15	17.94	1.90	0	1.65722	1	0.165057	0	0.950982	0	6.11137	1	1.672	1	0	0.47	3	0.28
1	3	1	0.08	19.05	.20	0	0.0906423	0	0.0705128	0	0.884682	0	4.23876	1	0.335	0	0.17	0.33	1	0.27
1	2	9	0.08	23.59	.30	0	0.160792	0	0.0909485	0	0.902795	0	4.95538	1	0.237	0	0	0	1	0
1	3	1	0.23	18.68	.70	0	0.125614	0	0.0548292	0	0.0791629	0	3.37057	1	0.28	0	0.33	0	1	0.13
1	3	9	0.38	21.04	.20	0	0.755135	0	0.0372596	0	0.0670148	0	3.42978	1	1.762	1	0	0.35	2	0.21
1	3	1	0.15	18.86	.30	0	0.0854255	0	0.0428686	0	0.348999	0	4.42697	1	2.163	1	0.33	0.08	2	0.18
0	2	1	0.77	24.7	.60	0	0.149062	0	0.0857143	0	0.90432	0	9.61721	1	0.176	0	0.33	0.67	1	0.53
1	3	1	0	19.91	.20	0	0.117962	0	0.0813853	0	0.10981	0	1.83976	0	0.165	0	0	0.02	0	0.01
0	2	1	0.92	19.6	13.10	1	0.0807018	0	0.0472375	0	0.353048	0	2.65123	1	0.205	0	1.5	1	1	1.2
0	3	1	0.08	21.41	.20	0	1.96	1	0.152023	0	0.697842	0	5.00768	1	2.599	1	0.67	0.33	3	0.47
1	2	1	0.38	23.45	.20	0	0.139464	0	0.0459721	0	1.04257	0	3.0711	1	0.293	0	0.17	0.35	1	0.28
1	1	7	0.15	17.54	.60	0	0.112162	0	0.0480769	0	0.0787641	0	4.61657	1	2.076	1	0.67	0	2	0.27
1	3	1	0.08	17.2	.30	0	0.0636364	0	0.0399473	0	0.0694933	0	8.37123	1	0.378	0	0	0	1	0
1	1	1	0.15	20.63	.20	0	2.03458	1	0.882092	0	0.154639	0	4.27386	1	2.542	1	0	0.1	3	0.06
0	2	1	0.23	25.49	.40	0	0.894857	0	0.0558783	0	0.0923077	0	9.97111	1	0.453	0	0	1.23	1	0.74
1	3	7	0.23	19.97	.70	0	0.128317	0	0.0666955	0	1.09971	0	7.29659	1	1.848	1	0.17	0.11	2	0.14
0	2	1	0.54	20.47	.40	0	0.346286	0	0.122822	0	1.28718	1	6.35313	1	0.43	0	1	0.69	2	0.81
0	2	1	0.23	23.22	1.60	0	1.6055	1	0.0460131	0	0.442403	0	2.81328	1	2.097	1	0	0.37	3	0.22
0	2	1	0.15	19.95	.80	0	0.147429	0	0.0713693	0	0.106154	0	8.5618	1	0.29	0	0.17	0.78	1	0.54
0	2	1	0.38	22.55	.10	0	1.94376	1	0.134257	0	1.08093	0	7.979	1	0.344	0	0	0.82	2	0.49
1	2	1	0.08	23.23	2.90	1	2.5556	1	0.0485534	0	1.23685	1	3.94461	1	0.312	0	0	0	3	0
0	2	5	0.15	20.02	.20	0	1.17594	1	0.0434592	0	0.967942	0	7.10905	1	2.252	1	1	0.33	3	0.6
0	3	1	0.46	21.68	.20	0	2.20563	1	0.246181	0	0.702037	0	4.59219	1	2.444	1	0.83	0.64	3	0.72
0	1	1	0.31	22.98	.30	0	0.130286	0	0.0763486	0	1.41692	1	7.97432	1	0.3	0	0.17	0	2	0.07
1	3	1	0.77	18.42	.80	0	0.357105	0	0.10303	0	0.623335	0	8.78338	1	0.129	0	0.5	1	1	0.8
0	2	1	1.31	21.6	.80	0	0.249808	0	0.0515575	0	1.01166	0	4.17156	1	0.226	0	1.5	1.66	1	1.59
1	2	1	0.15	21.55	.70	0	0.125614	0	0.0531421	0	0.0609645	0	4.41144	1	0.206	0	0	0	1	0
1	1	1	0.08	17.59	.50	0	0.250286	0	0.064177	0	0.0815385	0	2.03852	1	0.293	0	0	0.33	1	0.2
0	2	1	0.31	23.34	.10	0	0.578286	0	0.870263	0	1.17487	1	9.46067	1	2.342	1	0.83	0.67	3	0.73
1	3	1	0	20.87	.60	0	0.220912	0	0.103896	0	0.876867	0	9.79822	1	0.173	0	0	0.08	1	0.05
1	2	1	0	20.27	.20	0	0.272386	0	0.116017	0	1.97981	1	5.03264	1	0.139	0	0	0.04	2	0.02
1	3	1	0.08	23.77	.30	0	0.223056	0	0.620779	0	1.33549	1	8.7092	1	1.894	1	0	0	3	0
1	3	1	0.46	23.6	.30	0	0.0786096	0	0.0803336	0	0.537746	0	2.61717	1	0.286	0	0	1.1	1	0.66
1	1	8	0.08	20.73	.20	0	3.24571	1	0.0724758	0	1.40051	1	5.13002	1	2.438	1	0	0.1	4	0.06
1	2	1	0.08	27.9	3.60	1	2.94018	1	0.27653	0	0.0968801	0	4.09414	1	1.366	1	0	0.06	3	0.03
1	3	1	0	17.85	.40	0	0.310992	0	0.126407	0	0.161486	0	3.75074	1	2.01	1	0	0.35	2	0.21
1	2	1	0.23	34.24	.40	0	0.562376	0	0.22867	0	0.10096	0	7.53543	1	0.34	0	0	0.41	1	0.25
0	2	1	0.15	24.06	1.10	0	2.00871	1	0.100476	0	0.321652	0	5.25197	1	0.253	0	0.67	0.1	2	0.32
0	2	1	0.62	27.02	2.80	1	0.144	0	0.0608575	0	1.25641	1	4.30819	1	0.375	0	0.5	0.43	2	0.46
1	3	1	0.31	19.01	.10	0	0.876127	0	0.0398936	0	0.910056	0	3.45152	1	0.218	0	0.67	0.33	1	0.47
1	1	1	0	18.74	.30	0	0.124875	0	0.0409574	0	0.65235	0	3.44044	1	0.222	0	0	0.33	1	0.2
1	2	1	0	23.27	.90	0	0.151403	0	0.0854249	0	0.845101	0	1.53347	0	0.256	0	0	0.02	0	0.01
1	3	1	0.85	17.82	.20	0	0.12	0	0.132948	0	0.996917	0	3.44018	1	0.95	0	0.67	0.35	1	0.48
1	2	1	0.08	20.55	.20	0	0.166857	0	0.0763486	0	1.18718	1	2.87961	1	0.194	0	0.83	0.45	2	0.6
0	1	1	0.92	23.73	.20	0	1.81508	1	0.0991021	0	0.994478	0	5.45773	1	0.142	0	0.33	0.45	2	0.4
0	2	1	0.46		5.70	1	0.203536	0	0.0648366	0	1.34021	1	6.87967	1	0.301	0	0.83	0.33	2	0.53
0	1	9	0.69	17.24	.20	0	0.0736634	0	0.093547	0	1.27868	1	6.8084	1	0.398	0	1	0.76	2	0.86
0	1	1	0	26.68	1.00	0	0.0712871	0	0.0675617	0	0.904464	0	8.28609	1	0.273	0	0	0.08	1	0.05
0	2	1	0.23	19.05	.20	0	2.18931	1	0.174101	0	0.0876095	0	3.77953	1	1.895	1		0.33	3
1	1	1	0.38	21.68	1.10	0	0.100594	0	1.90732	1	1.08093	0	4.33858	1	0.413	0	0.67	0.33	2	0.47
1	2	1	0	22.36	.30	0	0.101796	0	0.0647003	0	0.665656	0	4.64809	1	0.311	0	1	0.33	1	0.6
0	3	1	0.15	18.61	.20	0	2.35756	1	0.0585621	0	0.0730614	0	7.74274	1	0.356	0	0.17	0.43	2	0.32
0	2	1	0.92	23.39	.30	0	3.49179	1	0.139146	0	1.31034	1	2.34519	1	2.168	1	1.5	1.08	4	1.25
1	1	1	0.62	16.45	.40	0	0.267429	0	0.057538	0	0.837436	0	1.44141	0	0.176	0	0	0	0	0
0	1	4	0.62	20.97	.30	0	0.121291	0	0.0649038	0	0.130113	0	5.00843	1	2.22	1	0	0.45	2	0.27
1	2	1	0.23	17.45	.80	0	0.762807	0	0.0725432	0	0.424477	0	8.66213	1	0.517	0	0.5	0.35	1	0.41
1	2	1	0	21.71	.20	0	2.1583	1	0.167116	0	1.20439	1	3.58602	1	2.306	1	0	0	4	0
1	2	9	0.15	16.49	1.30	0	0.114386	0	0.0582033	0	0.910373	0	2.78474	1	1.262	1	0.5	0.02	2	0.21
1	1	1	0.23	20.32	.40	0	0.221281	0	0.101277	0	1.5052	1	5.83054	1	0.273	0	1.17	0.39	2	0.7
0	2	1	0.08	22.5	.70	0	0.118857	0	0.0697095	0	1.39026	1	6.74157	1	2.295	1	0	0.11	3	0.07
0	1	1	0.54	19.11	.20	0	2.616	1	0.064177	0	1.2241	1	7.55698	1	1.993	1	0	0.67	4	0.4
0	2	1	0.15	17.29	.10	0	0.0989474	0	0.0598903	0	1.17061	1	2.48229	1	0.374	0	0.67	0.06	2	0.3
1	2	1	0.46	20.43	.50	0	0.166601	0	0.063268	0	1.29269	1	7.92531	1	0.341	0	0	0.58	2	0.35
0	2	1	0.85		1.80	0	0.233143	0	0.0785615	0	1.60769	1	7.61798	1	2.377	1	0.17	0.69	3	0.48
0	2	1	0.08	18.49	.20	0	0.114735	0	0.0721569	0	0.227252	0	8.80498	1	0.514	0	0	0	1	0
0	3	1	0.38	18.39	.10	0	0.153589	0	0.0505319	0	1.08641	0	2.78947	1	0.271	0	0	0.67	1	0.4
1	2	1	0	21.46	.60	0	1.58807	1	0.0809785	0	0.0636943	0	5.58038	1	0.385	0	0	0.11	2	0.07
1	3	1	0.15	20.62	.50	0	0.512553	0	0.1875	0	0.507833	0	4.43118	1	0.277	0	0	0.02	1	0.01
1	3	1	0.08	19.27	1.80	0	0.10107	0	0.167691	0	0.169597	0	3.65661	1	0.382	0	0.67	0.67	1	0.67
0	2	1	0	22.72	.10	0	0.117193	0	0.064108	0	0.0768881	0	5.20981	1	2.669	1	0.5	0.33	2	0.4
1	3	1	0	22.74	.70	0	0.0708772	0	0.200759	0	0.935851	0	8.43324	1	2.625	1	0.5	0.17	2	0.3
1	3	1	0.08	26.54	.40	0	0.162938	0	0.0755319	0	0.0798383	0	1.83102	0	0.194	0	0	0	0	0
1	2	1	0.46	21.23	.10	0	0.0741235	0	0.0351064	0	0.0667004	0	2.94737	1	0.156	0	0.5	0	1	0.2
0	2	1	1	24.74	4.30	1	1.1606	1	0.177128	0	0.26478	0	3.3144	1	0.378	0	1	0.33	2	0.6
0		1	0.08	20.23	.80	0	2.15683	1	0.137722	0	0.505215	0	6.46719	1	0.786	0	0.83	0.17	2	0.44
1		1	0.08	18.34	12.20	1	0.0778947	0	0.0404892	0	0.265696	0	2.45232	1	0.227	0	0.5	0	1	0.2
0	2	1	0.08	21.63	.20	0	0.122286	0	0.0547718	0	1.47333	1	6.93419	1	0.299	0	0.5	0.33	2	0.4
0	3	1	0.08	22.21	4.80	1	2.34578	1	0.08	0	0.166293	0	8.47303	1	0.443	0	0.17	0	2	0.07
1	3	1	0.38	21.64	.90	0	0.0905753	0	0.06469	0	1.02216	0	3.00069	1	0.112	0	0	0.33	1	0.2
0	2	5	0.54	22.74	3.20	1	2.31019	1	0.0739884	0	1.2297	1	4.72228	1	2.56	1	0.67	1.13	4	0.95
1	1	1	0.08	21.78	.10	0	0.170284	0	0.062234	0	0.754927	0	1.82964	0	0.364	0	0.5	0.02	0	0.21
1	2	1	0.08	21.36	.60	0	0.178931	0	0.0748569	0	0.943076	0	3.30753	1	0.297	0	0.83	0	1	0.33
1	1	1	0.15	19.77	.20	0	0.319057	0	0.0779085	0	0.100403	0	10.5643	1	0.754	0	0	0	1	0
1	1	1	0.08	21.26	.10	0	0.655373	0	0.154117	0	1.06349	0	4.91841	1	0.258	0	0	0.08	1	0.05
1	2	1	0.08	20.04	.20	0	0.332673	0	0.223473	0	0.892783	0	5.82152	1	0.128	0	0	0.1	1	0.06
1	2	1	0	19.48	.10	0	0.158596	0	0.0565162	0	0.242948	0	3.63488	1	0.268	0	0.67	0	1	0.27
1	1	1	0.15	21.53	.20	0	1.56043	1	0.0403863	0	0.060393	0	4.33411	1	2.191	1	0	0.02	3	0.01
1	2	1	0.23	18.87	1.80	0	0.152	0	0.320885	0	0.941538	0	4.22793	1	0.367	0	0	0.45	1	0.27
1	2	1	0.38	23.19	.20	0	2.01135	1	0.0930851	0	1.34108	1	1.62188	0	0.369	0	0.5	0.67	2	0.6
1	3	1	0.08	17.83	.30	0	0.369123	0	0.0809785	0	0.149227	0	3.94823	1	0.693	0	0	0.06	1	0.03
0	1	1	0.08	26.56	2.70	1	0.054224	0	0.0271895	0	0.0345137	0	0.456431	0	0.07	0	0.5	0	0	0.2
0	2	1	0.31	18.73	.20	0	0.0922073	0	0.0727763	0	0.694874	0	3.4037	1	2.34	1	0.5	0.37	2	0.42
1	2	1	0.23	18.84	.20	0	0.715429	0	0.0840941	0	0.894872	0	4.2504	1	0.39	0	0	0	1	0
1	2	1	0	21.27	.30	0	1.7204	1	0.0614985	0	0.967877	0	7.5853	1	0.238	0	0.5	0	2	0.2
0	2	9	0.15	21.76	2.60	1	0.151206	0	0.119481	0	1.80864	1	7.24036	1	1.318	1	0	0.33	3	0.2
1	2	1	0.23	20.74	.10	0	0.123509	0	0.0556727	0	0.0677889	0	3.79019	1	0.246	0	0	0.33	1	0.2
0	2	1	0.62	21.55	.30	0	0.0957854	0	0.0373792	0	0.0723032	0	1.86862	0	0.207	0	0.67	0.67	0	0.67
0	2	1	1.54	22.92	.50	0	0.0841213	0	0.0328526	0	0.0530896	0	2.70787	1	0.295	0	0	1.36	1	0.82
1	3	1	0.23	21.38	.40	0	0.0961403	0	0.049768	0	0.0714286	0	2.32153	1	0.321	0	0	0.33	1	0.2
0	2	6	0.15	18.53	.10	0	0.0774624	0	0.05	0	0.0702375	0	3.0554	1	0.325	0	0.5	0.33	1	0.4
0	2	1	0.08	21.71	.50	0	0.168726	0	0.121051	0	1.37518	1	3.8863	1	1.634	1	0.5	0	3	0.2
1	3	1	0.15	21.12	.20	0	2.91138	1	0.274025	0	1.87642	1	6.34262	1	0.378	0	0	0.06	3	0.03
1	1	1		19.88	.30	0	0.0783979	0	0.0452278	0	1.40076	1	2.76385	1	0.158	0			2
1	2	1	0	20.57	.10	0	0.0669115	0	0.0853549	0	0.874412	0	2.53873	1	0.139	0	0	0	1	0
0	2	1	0.38	21.17	1.50	0	1.83773	1	0.0585106	0	0.101566	0	4.32964	1	2.756	1	0.83	0.13	3	0.41
1	3	9	0.54	19.72	5.10	1	0.187986	0	1.59955	1	0.343865	0	12.6406	1	0.215	0	0	0.86	2	0.51
0	1	1	0.46	24.94	5.10	1	0.143463	0	0.0701754	0	0.407468	0	3.79359	1	0.185	0	1	0.41	1	0.65
0	2	1	0.31	24.92	2.50	1	1.96394	1	0.16117	0	0.102577	0	4.03047	1	3.013	1	0.67	0.84	3	0.77
0	1	1	0	21.35	6.40	1	0.385173	0	0.186897	0	1.26707	1	3.90087	1	0.208	0	0.83	0.02	2	0.34
1	2	1	0.23	20.64	.20	0	0.077193	0	0.0514551	0	0.782075	0	6.89646	1	0.298	0	0.67	0.74	1	0.71
0	2	1	0.54	20.68	.10	0	0.160702	0	0.065795	0	0.05596	0	7.40327	1	0.303	0	0.67	0.7	1	0.69
1	1	1	0.31	31.01	12.40	1	0.0874251	0	0.0551855	0	1.58226	1	5.74819	1	1.102	1	1.17	0.11	3	0.54
0	2	6	0.54	23.81	8.00	1	0.148227	0	0.0942316	0	0.172414	0	5.13808	1	0.286	0	0.67	0.47	1	0.55
0	2	1	0.62	35	6.40	1	0.141874	0	0.384852	0	1.12863	1	1.82008	0	2.114	1	0.67		2
0	1	1	0.15	17.52	.20	0	0.130286	0	0.073029	0	1.40154	1	10.2151	1	0.265	0	0	0.06	2	0.03
1	2	1	0	19.45	.80	0	2.82635	1	0.0570885	0	0.152388	0	1.44479	0	0.261	0	0	0	1	0
0	1	1	0.08	21.44	1.50	0	1.98381	1	0.170934	0	0.522523	0	3.54811	1	0.223	0	0.83	0	2	0.33
0	3	1	0.38	18.77	3.30	1	1.84235	1	0.11839	0	0.405115	0	2.01166	1	0.154	0		0.67	2
1	2	1		36.44	1.10	0	0.527308	0	0.12183	0	1.1887	1	12.3817	1	2.389	1			3
1	2	1	0	21.75	.20	0	0.0939028	0	0.0556891	0	1.18233	1	3.70787	1	0.324	0	0.17	0.02	2	0.08
0	2	1	1.62	21.56	.20	0	2.24128	1	0.0580929	0	1.23107	1	3.71489	1	0.227	0	0	0.72	3	0.43
0	3	1	0.08	27.9	.30	0	0.206897	0	0.0528464	0	1.08688	0	4.50696	1	0.56	0	0.17		1
0	2	1	0	17.57	.30	0	0.0770054	0	0.0741879	0	1.18594	1	8.10441	1	0.21	0	0	0	2	0
1	2	1	0.08	19.29	.20	0	0.210693	0	0.0848852	0	0.0629954	0	6.14436	1	0.243	0	0	0.04	1	0.02
0	3	1	0.08	20.53	.60	0	0.0890566	0	0.0514451	0	0.839671	0	3.82217	1	2.449	1	0	0	2	0
1	3	1	0.77	20.35	.20	0	0.0858238	0	0.0395274	0	0.176676	0	4.78362	1	0.314	0	1	1.17	1	1.1
1	3	1	0.15	17.52	.20	0	0.100599	0	0.119252	0	0.742987	0	4.95975	1	0.276	0	0	0	1	0
0	3	1	0.15	20.54	.20	0	0.0935849	0	0.0641619	0	0.997431	0	4.84742	1	0.279	0	0	0	1	0
0	3	1	0.38	15.86	.20	0	0.111877	0	0.0395274	0	0.0851312	0	4.31376	1	0.193	0	0	0.33	1	0.2
0	2	1			.40	0	0.120236	0	0.0439216	0	0.98476	0	14.0581	1	0.201	0			1
0	2	1	0.69	23.95	6.30	1	0.171316	0	0.0423529	0	0.0699238	0	6.50622	1	0.316	0	0.17	1.68	1	1.07
0	1	1	0.62	20.11	.90	0	2.78907	1	0.0592992	0	1.12559	1	1.51199	0	0.299	0	0	0.67	2	0.4
1	2	1	0	23.73	1.10	0	0.598821	0	0.145359	0	0.0815778	0	14.3817	1	0.32	0	0	0	1	0
0	2	1	0.31	24.27	.40	0	1.3555	1	0.137662	0	1.68107	1	7.88131	1	0.156	0	1.33	0.67	3	0.93
1	2	1	0.23	14.88	.20	0	2.57887	1	0.0560694	0	0.803186	0	4.56861	1	2.904	1	0.17		3
0	2	1		21.87	.60	0	2.44227	1	0.0598603	0	0.394071	0	8.32945	1	0.191	0			2
0	3	1	0.08	21.72	.20	0	0.14491	0	0.0697748	0	0.174375	0	7.22188	1	0.376	0	0.17	0	1	0.07
0	2	1		20.26	.90	0	0.807719	0	0.097849	0	1.20746	1	6.34605	1	0.248	0			2
0	2	1	0.31	22.54	.10	0	0.355429	0	0.057538	0	0.0964103	0	8.1252	1	0.432	0	0	0.08	1	0.05
0	2	1	0.31	25.63	.80	0	2.05861	1	0.0684279	0	0.360033	0	7.53018	1	0.508	0	0	0	2	0
0	1	7	0.15	22.76	.20	0	0.105389	0	0.190929	0	2.16376	1	7.46956	1	0.426	0	0.5	0.11	2	0.27
0	2	1	0.31	18.07	.20	0	1.78693	1	0.078822	0	1.24823	1	7.15223	1	1.897	1	0	0.72	4	0.43
0	2	1	0.15	21.85	.40	0	0.156322	0	0.0468314	0	0.0950437	0	4.68006	1	0.15	0	0.83	0.67	1	0.73
0	2	1	0.54	22.25	.50	0	0.135329	0	0.0754837	0	0.0924943	0	4.5903	1	0.8	0	1.33	0.67	1	0.93
0	3	1	0	19.77	.20	0	0.132024	0	0.0522876	0	0.116091	0	9.67635	1	0.306	0	0.5	0	1	0.2
1	2	1	0.08	23.68	.60	0	0.175754	0	0.0757376	0	1.19431	1	4.70502	1	0.26	0	0.5	0.33	2	0.4
1	1	1	0.46	36.46	2.60	1	0.0980843	0	0.0356606	0	0.0618076	0	1.46522	0	0.152	0	0.5	0.08	0	0.25
1	3	1	0.62	19.24	.10	0	0.130286	0	0.0591978	0	0.08	0	6.75762	1	0.312	0	0.83	0.76	1	0.79
0	1	2	0.62	19.05	2.50	1	0.981532	0	0.155294	0	1.05244	0	14.0083	1	0.717	0	1	1.27	1	1.16
0	3	9	0	23.68	.30	0	0.0567613	0	0.0398936	0	0.10763	0	3.13019	1	0.284	0	0	0.11	1	0.07
0	2	1	0.77	22.02	4.10	1	0.24	0	0.164869	0	1.33026	1	1.81059	0	0.347	0	0.67	1.68	1	1.27
0	2	1	0.54	27.11	3.10	1	0.077193	0	0.0573598	0	0.967243	0	2.3733	1	0.414	0	0	0.39	1	0.23
1	2	1	0.08	18.83	.30	0	0.154789	0	0.047261	0	1.30321	1	2.1762	1	0.153	0	0.5	0.04	2	0.22
0	1	1	0.23	30.4	8.80	1	0.110345	0	0.0429645	0	1.29621	1	2.78516	1	0.159	0	0.83	0.1	2	0.39
1	3	1	0	20.18	.20	0	0.105389	0	0.0710434	0	1.12055	1	7.12281	1	0.659	0	0	0	2	0
0	3	1	0.31	25.57	.20	0	2.24671	1	0.0653346	0	2.44049	1	1.62848	0	0.379	0	0.83	0.84	2	0.84
1	2	9	0.08	20.37	.50	0	0.0864953	0	0.097035	0	0.919633	0	1.88211	0	0.228	0	0	0	0	0
0	1	1	0.15	21.98	.60	0	0.538113	0	0.186705	0	0.735868	0	2.21954	1	2.978	1	0	0.33	2	0.2
0	3	1	0.38	27.94	3.10	1	0.108982	0	0.0716778	0	1.57013	1	5.34778	1	0.498	0	0.83	0.45	2	0.6
0	3	1	0.46	17.42	.60	0	0.0596491	0	0.0674821	0	1.04277	0	4.71662	1	2.767	1	0.83	0.72	2	0.77
0	3	1	0.46	19.27	.30	0	0.149062	0	0.107359	0	0.170367	0	8.88427	1	0.156	0	0.5	0.04	1	0.22
1	3	1	0.38	20.6	.20	0	1.68016	1	0.0465359	0	1.18198	1	4.54772	1	0.294	0	0	0	3	0
1	3	1	0.23	17.77	.20	0	0.191444	0	0.0904302	0	0.107135	0	6.26218	1	0.417	0	0	0	1	0
1	1	1	0.08	20.71	.30	0	1.59057	1	0.347712	0	1.07978	0	3.07054	1	0.308	0	0	0	2	0
0	3	1	0.38	21.5	1.20	0	0.204826	0	0.190476	0	2.30036	1	3.49258	1	2.062	1	0	0.02	3	0.01
0	2	1	1	19.99	1.80	0	1.99617	1	1.61332	1	0.177843	0	3.48995	1	0.2	0	1	1.1	3	1.06
0	3	1	0.15	19.89	.20	0	0.0673797	0	0.0535557	0	0.0765253	0	6.87007	1	0.256	0	0.83	0	1	0.33
1	3	4	0.08	21.41	.20	0	0.0673797	0	0.0421422	0	1.13464	1	4.55916	1	1.968	1	0.83	0.45	3	0.6
0	3	1	0.08	23.24	.30	0	0.134759	0	0.0632134	0	0.0595657	0	7.32251	1	0.284	0	0	0	1	0
0	1	7	0.62	23.38	18.30	1	2.35659	1	0.128482	0	1.09649	0	1.67786	0	2.191	1	0.5	0.74	2	0.65
1	2	1	0.08	21.06	.20	0	0.129341	0	0.0716778	0	0.170584	0	7.50464	1	4.435	1	0	0	2	0
1	3	1	0.08	23.85	2.30	1	0.48659	0	0.108271	0	0.133528	0	2.25657	1	1.92	1	0	0	2	0
0	3	1		19.86	.80	0	0.0852152	0	0.0485534	0	0.971811	0	4.09038	1	1.924	1			2
0	3	1	0.31	23.99	.50	0	0.190577	0	0.0942316	0	0.825397	0	2.7092	1	0.28	0	1.33	0.43	1	0.79
0	1	4		30.2	2.80	1	0.0998035	0	0.0512418	0	1.09144	0	9.94191	1	0.494	0			1
0	3	1	0.62	28.39	.30	0	0.109553	0	0.0396635	0	0.078329	0	4.41292	1	0.15	0	0.83	0.06	1	0.37
0	1	4	0.92	25.9	.80	0	0.301747	0	0.155878	0	0.979748	0	5.07113	1	0.318	0	1	0.76	1	0.86
0	2	1	0.77		1.00	0	2.41965	1	0.0700654	0	1.06275	0	16.556	1	2.916	1	0.5	1.06	3	0.83
0	1	1	0.08	18.46	1.40	0	0.0665145	0	0.0532853	0	0.961271	0	4.72893	1	0.384	0	0	0	1	0
0	2	1	0.23	25.31	2.40	1	0.104447	0	0.0655885	0	0.0734274	0	4.0891	1	0.196	0	0.5	0.35	1	0.41
1	1	1	0.15	20.79	.70	0	0.186286	0	0.0625173	0	0.968718	0	8.42055	1	0.362	0	0	0.33	1	0.2
0	1	1	0	24.68	.40	0	0.0898246	0	0.0539857	0	0.922657	0	5.98093	1	0.362	0	0	0	1	0
1	2	1	0	19.56	.20	0	1.4744	1	0.0576923	0	0.664056	0	3.33287	1	0.282	0	0	0	2	0
0	3	1	0.31	20.73	.30	0	3.47886	1	1.55574	1	1.63128	1	11.512	1	2.287	1		0.1	5
0	2	1	0.69	21.57	.20	0	2.37014	1	0.264575	0	0.109816	0	13.1701	1	0.706	0	1.5	1.34	2	1.41
1	2	1	0.15	18.93	.30	0	0.0712871	0	0.0727588	0	0.198582	0	6.7874	1	1.678	1	1	0.33	2	0.6
1	1	1	0	24.61	.30	0	0.215849	0	0.12659	0	0.0827338	0	3.21186	1	0.33	0	0	0.02	1	0.01
0	3	1	0.38	18.21	.20	0	0.106293	0	0.0460737	0	0.0879025	0	3.80618	1	2.191	1	0.5	0.67	2	0.6
1	1	1	0.08	21.06	.70	0	1.91921	1	0.148982	0	1.33041	1	7.12598	1	0.203	0	0	0	3	0
0	2	1	0.38	21.87	.20	0	0.21283	0	0.0797688	0	1.04265	0	5.14599	1	2.104	1	0.5	0.37	2	0.42
0	2	1	0	18.65	.20	0	0.11002	0	0.0423529	0	0.102645	0	8.81328	1	2.745	1	0	0	2	0
0	1	8	0.62	23	.30	0	0.278978	0	0.0444444	0	0.428956	0	16.1494	1	0.396	0	0.83	0.67	1	0.73
0	2	1	0.23	21.63	2.10	1	0.107662	0	0.0470588	0	0.474675	0	7.56017	1	0.254	0	0.83	0.35	1	0.54
1	2	1	0.38	18.15	.60	0	0.0881226	0	0.0386681	0	0.212828	0	5.00309	1	0.262	0	0.5	0.33	1	0.4
1	2	1	0	22.89	.20	0	0.0883019	0	0.136994	0	0.581706	0	5.29308	1	0.263	0	0	0	1	0
0	2	1	0.08	19.38	1.50	0	0.231869	0	0.0968736	0	0.109469	0	1.77197	0	2.175	1	0.33	0.06	1	0.17
0	2	1	0.23	22.5	4.60	1	0.17043	0	0.0771533	0	1.53328	1	5.86297	1	2.093	1	1.5	0.45	3	0.87
0	1	1	0.08	22.12	.20	0	1.94483	1	0.323523	0	0.948105	0	4.77898	1	0.268	0	0	0.33	2	0.2
1	1	1	0.38	19.83	.50	0	0.125266	0	0.0445627	0	1.35542	1	5.21283	1	0.189	0	0.83	0.35	2	0.54
1	3	1	0.15	18.32	.20	0	2.94286	1	0.252835	0	0.196923	0	8.8122	1	0.432	0	0.5	0.33	2	0.4
0	2	3	0.92	19.4	.20	0	0.0877193	0	0.0548292	0	0.897179	0	5.24251	1	0.966	0	1.17	1.1	1	1.12
0	3	1	0	21.09	.20	0	0.563458	0	0.088366	0	0.109816	0	12.2324	1	0.445	0	0	0	1	0
1	2	1	0.08	21.54	.20	0	0.0550802	0	0.118086	0	0.0926577	0	4.87239	1	0.166	0	0.5	0.11	1	0.27
1	2	1	0.31	20.15	.20	0	2.16906	1	0.117341	0	0.224049	0	5.14599	1	0.337	0	1	1.17	2	1.1
0	1	3	0.46	23.11	1.00	0	1.61176	1	0.0544337	0	0.722234	0	6.86775	1	2.208	1	0.83	1.19	3	1.05
0	3	1	0.62	20.51	1.00	0	0.844794	0	0.272941	0	1.16181	1	16.0996	1	0.467	0	0.83		2
0	2	1	0.15	18.52	5.50	1	2.93806	1	0.0942316	0	1.55391	1	5.39121	1	0.429	0	1	0.33	3	0.6
1	1	1	0.31		.60	0	0.177872	0	0.0924703	0	0.517789	0	2.75523	1	1.677	1	0.5	0.7	2	0.62
1	2	1	0	19.77	.20	0	0.171881	0	0.0666955	0	0.7864	0	4.92126	1	0.324	0	0	0	1	0
1	3	1	0.08	20.88	.70	0	0.332075	0	0.131214	0	0.142343	0	3.7629	1	0.35	0	0.5	0.41	1	0.45
1	3	1	0.23	19.01	.20	0	0.139096	0	0.111373	0	0.722546	0	4.46473	1	2.871	1	0	0.02	2	0.01
0	3	1	0.08	23.29	.70	0	0.19332	0	0.0627451	0	0.829225	0	11.527	1	0.386	0	0	0.04	1	0.02
1	2	1	0.31	20.79	.40	0	0.100594	0	0.141187	0	1.18231	1	7.68504	1	0.301	0	0	0	2	0
0	1	1	0.08	20.04	22.10	1	2.44558	1	0.0993464	0	0.927387	0	9.42739	1	2.384	1	0.67		3
1	3	1	0.31	20.48	.20	0	4.21555	1	0.104762	0	2.07832	1	9.4184	1	0.144	0	0	0.11	3	0.07
0	1	1	0.31	27.47	9.50	1	0.103743	0	0.0820895	0	0.426474	0	1.7239	0	1.719	1	1	1	1	1
0	1	1	0.15	22.53	2.10	1	2.08566	1	0.0596078	0	1.04975	0	8.20747	1	0.469	0	0.67	0.33	2	0.47
0	2	1	0.31	20.72	.20	0	0.136238	0	0.0883499	0	0.165624	0	8.20472	1	0.306	0	1	0	1	0.4
0	1	6	0.38	18.75	.20	0	0.126946	0	0.0627973	0	0.105383	0	6.2064	1	0.272	0	0.33	0.62	1	0.5
0	3	1	0.23	22.48	.10	0	0.143573	0	0.0542553	0	0.113188	0	3.86011	1	0.289	0	0.5	0	1	0.2
0	2	1	0.23	21.41	.40	0	0.0614973	0	0.351624	0	1.08004	0	7.38979	1	0.228	0	0.67	0.37	1	0.49
1	3	1	0.08	18.57	.50	0	0.0411765	0	0.0908692	0	0.0657704	0	4.05568	1	0.263	0	0.5	0	1	0.2
1	1	8	0	19.68	.20	0	0.0943396	0	0.050867	0	0.175745	0	5.56531	1	0.74	0	0	0.04	1	0.02
0	3	4	0.69	23.8	.40	0	0.16622	0	0.109091	0	0.110618	0	9.88131	1	0.146	0	1.33	0.17	1	0.64
0	1	1	0.08	26.47	2.70	1	0.241584	0	0.105673	0	0.35169	0	2.32021	1	0.312	0	0	0.02	1	0.01
0	1	1	0	20.09	.20	0	1.21552	1	0.0428686	0	1.32507	1	4.42135	1	0.305	0	0.67	0	3	0.27
0	3	1	0.15	21.6	.20	0	0.210695	0	0.151449	0	0.805791	0	6.40603	1	0.237	0	0.5	0	1	0.2
1	3	1	0.31	19.4	.20	0	0.0605028	0	0.0452278	0	0.670154	0	3.66764	1	0.142	0	0	0	1	0
0	3	1	0.31	22.21	4.20	1	1.91041	1	0.0564706	0	0.93411	0	9.22822	1	0.244	0	0	0.56	2	0.34
0	3	1	0.54	23.21	.50	0	0.561404	0	0.0556727	0	0.347589	0	4.64033	1	0.255	0	1	0.33	1	0.6
1	2	1	0.08	24.16	.60	0	0.242359	0	0.109957	0	1.06581	0	10.8309	1	2.126	1	0.5	0.43	2	0.46
1	2	1	0.15	21.46	.30	0	0.346931	0	0.0511044	0	0.068836	0	7.93963	1	0.157	0	0.17	0.39	1	0.3
0	2	1	0.15	23.45	3.50	1	1.366	1	0.192218	0	1.6036	1	8.02332	1	0.217	0	0	0.1	3	0.06
1	2	1	0.38	22.5	1.20	0	0.656842	0	0.0598903	0	1.25205	1	4.79292	1	0.349	0	0.83	0.9	2	0.87
1	3	1	0.77	20.27	.40	0	0.117597	0	0.425008	0	1.0433	0	9.34985	1	2.078	1	0.5		2
0	1	1	1.08	26.53	.40	0	0.0801572	0	0.0418301	0	1.10578	1	6.6971	1	2.804	1	0.83	0.72	3	0.77
0	1	1	0.23	23.88	2.90	1	1.02054	0	0.0817308	0	0.0931245	0	2.14326	1	0.312	0		0.11	1
1	2	1	0.38	22.08	.30	0	0.248	0	0.0625173	0	1.14872	1	7.64687	1	0.285	0	0	0.23	2	0.14
1	2	1	0.92	17.18	.20	0	0.0657754	0	0.046532	0	0.0670114	0	6.76334	1	0.192	0	0	1.17	1	0.7
1	2	1	0.15	18.01	.40	0	0.109714	0	0.068603	0	1.1841	1	9.47352	1	0.27	0	0.5	0	2	0.2
1	3	1	0.31	24.66	.40	0	0.105143	0	0.0542185	0	0.939487	0	7.92616	1	2.24	1	0	0.43	2	0.26
0	2	1	0.15	19.8	.30	0	0.130286	0	0.0724758	0	0.111795	0	5.9679	1	0.31	0	0	0.33	1	0.2
1	3	1		20.23	.20	0	0.195053	0	0.431635	0	1.05745	0	7.72242	1	0.284	0			1
0	2	1	0.08	20.08	.20	0	0.114188	0	0.0545394	0	0.216797	0	7.07872	1	0.207	0	0.67	0	1	0.27
0	3	1	0.77	18.47	.20	0	0.153351	0	0.0857143	0	0.149374	0	9.49555	1	0.245	0	0.83	0.69	1	0.74
1	3	1	0.15	19.88	.10	0	0.250926	0	0.0924703	0	1.62781	1	4.74268	1	0.293	0	0	0.17	2	0.1
0	3	8	0.46	21.7	.20	0	0.144767	0	0.046875	0	0.123151	0	4.8736	1	2.249	1	0.17	0.91	2	0.62
0	2	1	0.77	21.1	.90	0	1.86113	1	0.0705202	0	0.90853	0	5.87047	1	0.425	0	0.83	0.72	2	0.77
1	3	1	0.08	19.2	.20	0	0.102682	0	0.0348013	0	0.0664723	0	4.15147	1	0.191	0	0	0	1	0
1	3	7	0	18.08	.20	0	1.78164	1	0.0845745	0	0.0747852	0	3.14127	1	0.248	0	0	0	2	0
0	2	1	0.23	19.37	.10	0	0.190985	0	0.0968085	0	0.451238	0	4.65512	1	0.517	0	0.5	0.33	1	0.4
0	2	1	0.08	16.59	.10	0	0.195429	0	0.0796681	0	0.149231	0	10.1798	1	2.408	1	0.33	0	2	0.13
1	2	1	0.08	19.26	.20	0	0.0850299	0	0.050111	0	1.30099	1	3.56863	1	0.265	0	1	0.08	2	0.45
0	2	1	0.15	19.26	1.20	0	0.195022	0	0.097035	0	1.13768	1	3.67649	1	0.244	0	0	0	2	0
0	2	1	0.46		13.60	1	1.57307	1	0.0412371	0	0.733508	0	4.8688	1	0.328	0	0.67	0.74	2	0.71
1	2	1	0.23	22.43	1.00	0	0.128144	0	0.0754837	0	1.04701	0	3.60578	1	0.54	0	0	0.11	1	0.07
0	3	1	0	22.68	.50	0	0.170509	0	0.118615	0	0.73476	0	1.81899	0	1.778	1	0	0	1	0
1	3	9	0.23	20.86	.70	0	0.300688	0	0.141788	0	1.37165	1	5.53556	1	2.176	1	0	0.33	3	0.2
1	2	1	0.31	19.89	.50	0	0.0659649	0	0.134121	0	0.341674	0	6.3624	1	0.269	0	1	0.02	1	0.41
0	2	1	0	23.83	.40	0	0.0822641	0	0.049711	0	1.13977	1	5.40724	1	2.836	1	0	0	3	0
1	2	1	0.23	25.26	.20	0	0.374959	0	0.156651	0	0.936902	0	2.53511	1	0.361	0	1	0.67	1	0.8
1	3	1	0.08	18.21	.30	0	0.110456	0	0.0822511	0	0.140493	0	8.89021	1	0.202	0	0	0.02	1	0.01
0	2	1	0.38	19.64	.20	0	0.173727	0	0.0891775	0	0.546629	0	10.0119	1	0.156	0	0.67	0.37	1	0.49
1	2	1	0.31	26.28	.40	0	0.178297	0	0.119681	0	0.835776	0	4.83795	1	0.506	0	0.67	0	1	0.27
1	3	1	0.31	20.44	.60	0	0.0545377	0	0.0385766	0	0.445801	0	3.32362	1	0.213	0	0	0.33	1	0.2
0	1	1	0.92	30.71	1.40	0	0.180571	0	2.20415	1	0.974359	0	4.36597	1	0.159	0	1.5	1	2	1.2
0	2	2	0.15	21.32	.20	0	0.31627	0	0.0977564	0	1.1262	1	4.2177	1	2.153	1	0.17	0.35	3	0.28
0	2	1	0.69	20.78	.60	0	1.04236	0	0.105628	0	1.59225	1	2.99703	1	1.995	1	1.33	0.39	3	0.77
0	2	1	0.38		4.90	1	0.084363	0	0.0458929	0	0.6254	0	4.31487	1	2.186	1	1	0.41	2	0.65
1	3	1	0.08	21.36	.90	0	2.24126	1	0.0894118	0	0.112057	0	11.5934	1	0.549	0	1	0.04	2	0.42
1	2	1	0.54	35.92	.70	0	0.644444	0	0.176584	0	1.14985	1	3.83617	1	0.379	0	1	0.62	2	0.77
0		7	1.46	28.72	.20	0	0.275618	0	0.0980228	0	0.200246	0	7.16014	1	1.459	1	0.67	1.32	2	1.06
1	1	1	0.85	20.35	.20	0	0.0776003	0	0.0408654	0	1.00957	0	4.125	1	0.301	0	1.33	0.47	1	0.81
1	3	1	0.23	20.76	2.70	1	0.512834	0	0.138279	0	0.0765253	0	6.99304	1	1.959	1	0.5	0.08	2	0.25
1	2	1	0.08		.30	0	3.46057	1	0.0835408	0	0.454359	0	8.18299	1	0.191	0	0.5	0	2	0.2
1	2	9		21.12	1.40	0	0.135849	0	0.0901734	0	0.683453	0	4.82327	1	2.64	1			2
1	2	1	0.31	26.28	1.20	0	0.115429	0	0.0580913	0	0.108718	0	6.24398	1	0.227	0	0.5	0	1	0.2
0	3	1	0.62	22.31	.20	0	0.126542	0	0.0831169	0	1.6843	1	9.13353	1	0.115	0	0.5	0	2	0.2
1	2	1	0.38	17.52	.70	0	0.0938392	0	0.0566038	0	0.0886501	0	1.81083	0	0.232	0	0.83	0.67	0	0.73
0	3	1	0.46	20.11	1.50	0	0.397714	0	0.115629	0	0.0728205	0	7.58909	1	0.267	0	1	0.78	1	0.87
0	2	1	0	18.44	4.30	1	0.140996	0	0.0481203	0	0.0810496	0	3.96754	1	0.258	0	0.83	0.33	1	0.53
1	3	1	0.08	19.14	.20	0	0.0712644	0	0.0330827	0	0.0769679	0	3.79907	1	0.167	0	0	0.39	1	0.23
0	3	1	0.08	17.87	.50	0	2.70583	1	0.0790656	0	1.16902	1	3.17204	1	0.533	0	0	0	3	0
0	3	1	0.31	17.89	.30	0	0.190885	0	0.110823	0	1.57126	1	8.16914	1	0.225	0	0.83	0.37	2	0.56
1	2	1	0.23	20.07	.30	0	1.91914	1	0.10016	0	1.14795	1	2.61096	1	1.584	1	0		4
0	1	1	0.08	24.17	.30	0	1.74558	1	0.0680851	0	0.0899444	0	2.06233	1	0.343	0	0.17	0.04	2	0.09
1	3	1	0.46	19.26	.30	0	0.142246	0	0.0803336	0	1.05812	0	7.65429	1	0.311	0	0	0.78	1	0.47
1	1	3	0.38	25.69	.60	0	2.45103	1	0.102158	0	0.725233	0	2.52301	1	1.554	1	1	0.04	3	0.42
1	2	1	0.54	29.4	2.20	1	1.64875	1	0.0409574	0	0.716018	0	1.02078	0	2.778	1	0	0	2	0
0	2	1	0.77	23.11	.30	0	2.33456	1	0.0844564	0	0.882919	0	4.44825	1	0.187	0	0.17	1.19	2	0.78
0	2	1	0.46	26.88	1.10	0	0.0868113	0	0.0414894	0	0.902981	0	2.91274	1	0.313	0	0.5	0.67	1	0.6
1	3	1	0	19.52	.20	0	1.71658	1	0.0838455	0	0.123268	0	7.49652	1	0.231	0	0	0	2	0
1	2	1	0.31	21.78	.10	0	0.0526316	0	0.0455504	0	1.21975	1	8.85286	1	0.312	0	0	0.69	2	0.41
0	3	1	0.15	19.75	2.70	1	0.161603	0	0.0670213	0	0.962607	0	1.75208	0	2.881	1	0	0	1	0
0	2	1	0.62	24.09	14.00	1	1.32652	1	0.132288	0	1.32362	1	10.1826	1	0.43	0	0.67	0.32	3	0.46
0	3	1	0.08	21.75	.20	0	0.343164	0	0.0900433	0	0.130803	0	4.87537	1	1.084	0	0.83	0.33	1	0.53
1	2	1	0	18.5	1.00	0	0.170461	0	0.103038	0	0.794745	0	3.21757	1	0.363	0	0		1
1	1	1	0.15	20.12	.30	0	2.49531	1	0.105121	0	0.59906	0	3.85195	1	0.313	0	0.5	0.04	2	0.22
1	2	1	0.31		.40	0	2.11002	1	0.642614	0	0.134021	0	10.6639	1	0.359	0	0	0.67	2	0.4
1	3	1	0.08	17.42	.20	0	0.183908	0	0.0653061	0	0.125364	0	5.12056	1	0.283	0	0	0	1	0
1	2	1	0.54	30.92	1.50	0	1.44439	1	0.387621	0	0.661013	0	2.86079	1	0.328	0	0	0.35	2	0.21
1	2	1	0.77	26.1	.40	0	2.39472	1	0.0537572	0	1.4481	1	5.62678	1	2.196	1	0		4
0	2	1	0.31	21.49	.40	0	1.54807	1	0.048081	0	0.944495	0	4.52316	1	0.151	0	0.67	1.08	2	0.91
0	3	1	0.85	25.73	6.00	1	0.311035	0	0.117725	0	1.47108	1	5.10204	1	0.321	0	1.33	1.51	2	1.44
1	1	1	0.08	22.55	.20	0	0.0874251	0	0.0551855	0	0.160728	0	3.12281	1	0.557	0	0.67	0.02	1	0.28
1	1	1	0	17.81	.20	0	0.112	0	0.103458	0	1.64821	1	6.39486	1	0.329	0	0	0.39	2	0.23
1	1	1	0.31	19.35	2.90	1	2.45894	1	0.335163	0	0.828328	0	4.6639	1	0.576	0	1	0.33	2	0.6
1	2	4	0.15	17.62	.40	0	0.0826587	0	0.0438976	0	0.0999709	0	7.53353	1	0.205	0	1	0.33	1	0.6
0	2	1	0.15	21.25	.20	0	0.147429	0	0.0840941	0	1.44667	1	1.46067	0	2.197	1	0.83		2
0	2	1	0.31	22.53	26.00	1	0.0778947	0	0.0565162	0	0.0636943	0	5.0109	1	0.274	0	0.83	0.39	1	0.57
0	3	1	0.08	26.24	2.30	1	0.0982036	0	0.0627973	0	0.146323	0	7.89886	1	3.584	1	0	0.04	2	0.02
1	1	1	0.08	20.03	.20	0	0.383914	0	0.187013	0	0.513524	0	9.72107	1	0.178	0	0.5	0	1	0.2
1	2	1	0.15	16.63	.10	0	0.227634	0	0.103038	0	0.117679	0	6.75732	1	1.117	1	0.5	0.35	2	0.41
0	1	1	0	25.41	.80	0	0.181132	0	0.0427746	0	0.0626927	0	4.92426	1	0.142	0	0.17	0	1	0.07
0		7	0.62	20.8	7.40	1	1.34313	1	0.06469	0	0.479964	0	4.00411	1	2.395	1		1.43	3
1	1	4		20.47	.50	0	0.247921	0	0.0831529	0	1.12724	1	6.08136	1	0.254	0			2
0	2	1	1.23		1.50	0	2.00267	1	0.0484043	0	0.986862	0	1.76454	0	0.199	0	0.83	1.37	1	1.16
0	1	1	0.69	24.8	7.40	1	0.274263	0	0.0569935	0	0.408785	0	2.26556	1	2.78	1	1.5	0.5	2	0.9
1	3	1	0.31	16.19	.20	0	0.0839604	0	0.0718926	0	0.122653	0	5.13123	1	1.521	1	0	0.33	2	0.2
1	1	1	0.31	22.22	.40	0	1.58717	1	0.0640913	0	0.895967	0	0.779582	0	0.32	0	1	0.13	1	0.48
1	3	1	0.46	20.26	.10	0	3.52568	1	0.0915896	0	1.35906	1	4.61715	1	1.926	1	0.5	0.67	4	0.6
0	3	1	0.31	21.75	1.70	0	0.0792501	0	0.040572	0	0.108108	0	4.64723	1	0.13	0	1	1.4	1	1.24
1	3	1	0.15	23.47	4.60	1	0.110857	0	0.0652835	0	1.10923	1	5.34831	1	1.601	1	0	0.67	3	0.4
0		1	0.08	19.78	1.00	0	0.771321	0	0.0554913	0	0.658787	0	5.23161	1	0.37	0	0.17	0.43	1	0.32
1	1	1	0.69	17.99	.10	0	0.0747913	0	0.0404255	0	0.0656897	0	0.225762	0	0.26	0	1	0.67	0	0.8
1	1	1	0.08	29.92	1.30	0	3.63473	1	0.64954	0	0.383624	0	6.73478	1	0.465	0	0.5	0	2	0.2
1	1	1	0.08	26.79	3.60	1	3.05829	1	0.0769018	0	1.33282	1	12.1637	1	2.384	1	0.67	0.06	4	0.3
1	2	1	0	26.07	1.20	0	3.12228	1	0.040572	0	0.716652	0	6.43732	1	0.139	0	0.5	0.54	2	0.53
1	2	1	0.23	21.45	.10	0	2.55479	1	0.152356	0	1.08976	0	7.55649	1	0.285	0	0	0.6	2	0.36
1	2	1	0.31	17.36	.10	0	1.4407	1	0.0750738	0	1.10419	1	6.3297	1	0.355	0	0	0.33	3	0.2
1	2	9	0.15	18.65	9,999.00		0.164274	0	0.0898936	0	0.121779	0	3.78255	1	0.453	0	0.33		1
0	2	1	0.23	25.83	4.70	1	0.0654424	0	0.0388298	0	0.0939869	0	0.577562	0	0.187	0	0.67	0.69	0	0.68
0	1	1	0.31	19.19	.30	0	2.8576	1	0.13122	0	1.05638	0	5.40795	1	0.405	0	0	1.45	2	0.87
1	1	1	0.38	19.57	.20	0	2.61454	1	0.0627451	0	0.114299	0	8.95436	1	0.325	0	0	0.33	2	0.2
1	3	1	0	22.85	.70	0	0.116194	0	0.0409574	0	1.07377	0	0.905817	0	0.239	0	0	0.11	0	0.07
1	2	1	0.08	25.19	.20	0	0.0974958	0	0.0441489	0	1.1521	1	1.06094	0	3.139	1		0	2
1		6	0.08	23.82	.60	0	0.0715807	0	0.0485534	0	1.82621	1	3.44606	1	1.95	1	0	0	3	0
1	2	9	0.08		.30	0	0.65776	0	0.136993	0	0.205737	0	8.6805	1	0.499	0		0.11	1	0.07
																	0
